# Supplementary material for: A Novel CpG Methylation Risk Indicator for Predicting Prognosis in Bladder Cancer
Source: Front Cell Dev Biol. 2021 Sep 1;9:642650. doi: 10.3389/fcell.2021.642650 (PMC8440888; doi:10.3389/fcell.2021.642650)
Supplement: Supplementary Table 1 — One hundred thirty CpGs were identified by the SVM-RFE algorithm. [file Data_Sheet_1.CSV]

Table S1:130 CpGs were identified by the SVM-RFE algorithm
cg16623734
cg06259800
cg20980783
cg05906769
cg26612409
cg04515996
cg08846853
cg05938001
cg06511274
cg06470424
cg16045677
cg25851313
cg03942855
cg15951362
cg09022852
cg12798338
cg03310370
cg17298751
cg21715896
cg16240480
cg11303301
cg23262897
cg20696143
cg16723982
cg15195910
cg04926361
cg16325174
cg01838004
cg26361535
cg10305797
cg11418681
cg18029167
cg03561338
cg21750915
cg14846981
cg14915316
cg27095388
cg18418051
cg03352168
cg19588399
cg18408209
cg07936950
cg13974192
cg00842351
cg00633062
cg10036013
cg20425384
cg00126657
cg10660848
cg12592179
cg00295573
cg24276491
cg01898698
cg21208686
cg08167466
cg15196156
cg00465413
cg00388197
cg09759588
cg10772290
cg06910994
cg02841692
cg22500132
cg07375150
cg00406023
cg02323699
cg00063471
cg00563824
cg04867634
cg07627317
cg26920627
cg20354777
cg14285050
cg14384685
cg22540250
cg11498333
cg22803410
cg06992688
cg05163330
cg16744250
cg05905176
cg01233897
cg10284755
cg13799081
cg24604013
cg04765848
cg17894755
cg00574563
cg20373747
cg14535245
cg05079049
cg02119792
cg20504588
cg12628020
cg26751356
cg16970232
cg04797846
cg01169021
cg10948615
cg05036212
cg18025275
cg14610958
cg23527468
cg21634602
cg00044466
cg15169286
cg20311501
cg17998964
cg22115994
cg03161190
cg13688783
cg00739667
cg04505435
cg27599792
cg24797276
cg00023024
cg10857221
cg16528678
cg16856722
cg00327437
cg01731783
cg13570585
cg09883745
cg06922496
cg12535476
cg18304305
cg17859448
cg21830368
cg01511231
cg25485994
