# Supplementary material for: A Novel CpG Methylation Risk Indicator for Predicting Prognosis in Bladder Cancer
Source: Front Cell Dev Biol. 2021 Sep 1;9:642650. doi: 10.3389/fcell.2021.642650 (PMC8440888; doi:10.3389/fcell.2021.642650)
Supplement: Supplementary Table 2 — Fifteen CpGs that appeared more than 500 times in 1,000 iterations and were considered consensus CpGs that distinguished high- from low-risk groups were identified by the iterative LASSO algorithm. [file Data_Sheet_2.CSV]

Table S2: 15 CpGs that appeared more than 500 times in one thousand iterations and were considered consensus CpGs that distinguished high- from low-risk groups were identified by the iterative LASSO algorithm
cg05905176
cg08815340
cg25618573
cg13904267
cg03326606
cg10305797
cg16970232
cg11303301
cg14285050
cg18190778
cg26157333
cg00633062
cg01898698
cg26344619
cg11498333
