# Supplementary material for: A Novel CpG Methylation Risk Indicator for Predicting Prognosis in Bladder Cancer
Source: Front Cell Dev Biol. 2021 Sep 1;9:642650. doi: 10.3389/fcell.2021.642650 (PMC8440888; doi:10.3389/fcell.2021.642650)
Supplement: Supplementary Table 3 — Gene set enrichment analysis (GSEA) results of MRSB corresponding genes in TCGA BLCA cohort. [file Table_1.XLSX]

## Sheet: gsea_report_for_H_TNFAIP8L3
NAME	GS<br> follow link to MSigDB	GS DETAILS	SIZE	ES	NES	NOM p-val	FDR q-val	FWER p-val	RANK AT MAX	LEADING EDGE
KEGG_AMYOTROPHIC_LATERAL_SCLEROSIS_ALS	KEGG_AMYOTROPHIC_LATERAL_SCLEROSIS_ALS	Details ...	53	0.631733	2.2705	0	0	0	6073	tags=32%, list=10%, signal=36%
KEGG_REGULATION_OF_ACTIN_CYTOSKELETON	KEGG_REGULATION_OF_ACTIN_CYTOSKELETON	Details ...	212	0.616913	2.19294	0	0.00141477	0.002	9263	tags=40%, list=16%, signal=47%
KEGG_PATHWAYS_IN_CANCER	KEGG_PATHWAYS_IN_CANCER	Details ...	322	0.562667	2.16942	0	0.000943182	0.002	11545	tags=39%, list=20%, signal=49%
KEGG_MAPK_SIGNALING_PATHWAY	KEGG_MAPK_SIGNALING_PATHWAY	Details ...	266	0.551908	2.15146	0	0.00143798	0.004	10625	tags=39%, list=18%, signal=48%
KEGG_NEUROACTIVE_LIGAND_RECEPTOR_INTERACTION	KEGG_NEUROACTIVE_LIGAND_RECEPTOR_INTERACTION	Details ...	271	0.677115	2.13204	0	0.0013732	0.005	8517	tags=52%, list=15%, signal=60%
KEGG_MELANOGENESIS	KEGG_MELANOGENESIS	Details ...	101	0.616852	2.12892	0	0.00114433	0.005	7908	tags=36%, list=14%, signal=41%
KEGG_JAK_STAT_SIGNALING_PATHWAY	KEGG_JAK_STAT_SIGNALING_PATHWAY	Details ...	155	0.656907	2.12786	0	0.000980858	0.005	10091	tags=50%, list=17%, signal=60%
KEGG_ADIPOCYTOKINE_SIGNALING_PATHWAY	KEGG_ADIPOCYTOKINE_SIGNALING_PATHWAY	Details ...	67	0.5887	2.12574	0	0.000977504	0.006	6463	tags=31%, list=11%, signal=35%
KEGG_CHEMOKINE_SIGNALING_PATHWAY	KEGG_CHEMOKINE_SIGNALING_PATHWAY	Details ...	185	0.694802	2.1206	0	0.00130486	0.008	10554	tags=55%, list=18%, signal=67%
KEGG_CALCIUM_SIGNALING_PATHWAY	KEGG_CALCIUM_SIGNALING_PATHWAY	Details ...	177	0.653541	2.0864	0	0.00217544	0.017	7908	tags=48%, list=14%, signal=55%
KEGG_FC_GAMMA_R_MEDIATED_PHAGOCYTOSIS	KEGG_FC_GAMMA_R_MEDIATED_PHAGOCYTOSIS	Details ...	93	0.618104	2.08094	0	0.00197767	0.017	7497	tags=33%, list=13%, signal=38%
KEGG_PRION_DISEASES	KEGG_PRION_DISEASES	Details ...	35	0.720618	2.0771	0	0.00196877	0.019	3571	tags=34%, list=6%, signal=36%
KEGG_LEUKOCYTE_TRANSENDOTHELIAL_MIGRATION	KEGG_LEUKOCYTE_TRANSENDOTHELIAL_MIGRATION	Details ...	115	0.628897	2.07623	0	0.00181732	0.019	9513	tags=43%, list=16%, signal=52%
KEGG_WNT_SIGNALING_PATHWAY	KEGG_WNT_SIGNALING_PATHWAY	Details ...	150	0.532507	2.07145	0.00393701	0.00183023	0.019	11619	tags=35%, list=20%, signal=43%
KEGG_MELANOMA	KEGG_MELANOMA	Details ...	71	0.672173	2.07025	0	0.00170822	0.019	5050	tags=34%, list=9%, signal=37%
KEGG_ARRHYTHMOGENIC_RIGHT_VENTRICULAR_CARDIOMYOPATHY_ARVC	KEGG_ARRHYTHMOGENIC_RIGHT_VENTRICULAR_CARDIOMYOPATHY_ARVC	Details ...	74	0.720936	2.06389	0	0.00183399	0.02	9175	tags=59%, list=16%, signal=70%
KEGG_FOCAL_ADHESION	KEGG_FOCAL_ADHESION	Details ...	197	0.656554	2.06338	0	0.00172611	0.02	11653	tags=56%, list=20%, signal=70%
KEGG_CYTOKINE_CYTOKINE_RECEPTOR_INTERACTION	KEGG_CYTOKINE_CYTOKINE_RECEPTOR_INTERACTION	Details ...	262	0.740709	2.04525	0	0.00201612	0.026	10484	tags=70%, list=18%, signal=85%
KEGG_PROGESTERONE_MEDIATED_OOCYTE_MATURATION	KEGG_PROGESTERONE_MEDIATED_OOCYTE_MATURATION	Details ...	85	0.54583	2.03883	0	0.00208033	0.026	6068	tags=21%, list=10%, signal=24%
KEGG_TGF_BETA_SIGNALING_PATHWAY	KEGG_TGF_BETA_SIGNALING_PATHWAY	Details ...	85	0.597914	2.0369	0.002	0.00208142	0.027	9513	tags=42%, list=16%, signal=51%
KEGG_GLYCOSAMINOGLYCAN_BIOSYNTHESIS_CHONDROITIN_SULFATE	KEGG_GLYCOSAMINOGLYCAN_BIOSYNTHESIS_CHONDROITIN_SULFATE	Details ...	22	0.764916	2.03041	0	0.00214781	0.028	5525	tags=45%, list=9%, signal=50%
KEGG_DILATED_CARDIOMYOPATHY	KEGG_DILATED_CARDIOMYOPATHY	Details ...	90	0.704626	2.02958	0	0.00210082	0.028	9175	tags=58%, list=16%, signal=68%
KEGG_GAP_JUNCTION	KEGG_GAP_JUNCTION	Details ...	88	0.585026	2.02763	0.00194932	0.00205431	0.029	11840	tags=45%, list=20%, signal=57%
KEGG_PURINE_METABOLISM	KEGG_PURINE_METABOLISM	Details ...	154	0.501088	2.0246	0	0.00207653	0.031	12105	tags=31%, list=21%, signal=39%
KEGG_TOLL_LIKE_RECEPTOR_SIGNALING_PATHWAY	KEGG_TOLL_LIKE_RECEPTOR_SIGNALING_PATHWAY	Details ...	102	0.632874	2.02358	0	0.00208722	0.032	10347	tags=39%, list=18%, signal=48%
KEGG_VIRAL_MYOCARDITIS	KEGG_VIRAL_MYOCARDITIS	Details ...	68	0.770301	2.01939	0	0.00218557	0.034	7685	tags=60%, list=13%, signal=69%
KEGG_VASCULAR_SMOOTH_MUSCLE_CONTRACTION	KEGG_VASCULAR_SMOOTH_MUSCLE_CONTRACTION	Details ...	112	0.607926	2.01821	0.0019305	0.00210462	0.034	7260	tags=39%, list=12%, signal=45%
KEGG_CELL_ADHESION_MOLECULES_CAMS	KEGG_CELL_ADHESION_MOLECULES_CAMS	Details ...	128	0.747231	2.0138	0	0.00221705	0.036	9173	tags=67%, list=16%, signal=80%
KEGG_PANTOTHENATE_AND_COA_BIOSYNTHESIS	KEGG_PANTOTHENATE_AND_COA_BIOSYNTHESIS	Details ...	16	0.805749	2.01225	0	0.00230041	0.038	2167	tags=44%, list=4%, signal=45%
KEGG_LONG_TERM_DEPRESSION	KEGG_LONG_TERM_DEPRESSION	Details ...	68	0.574549	1.99871	0	0.00297371	0.046	7640	tags=40%, list=13%, signal=46%
KEGG_ADHERENS_JUNCTION	KEGG_ADHERENS_JUNCTION	Details ...	68	0.570001	1.99543	0	0.00296944	0.047	14828	tags=49%, list=25%, signal=65%
KEGG_AXON_GUIDANCE	KEGG_AXON_GUIDANCE	Details ...	128	0.565825	1.99235	0	0.00307767	0.048	9584	tags=37%, list=16%, signal=44%
KEGG_TRYPTOPHAN_METABOLISM	KEGG_TRYPTOPHAN_METABOLISM	Details ...	39	0.637039	1.99208	0	0.00298441	0.048	5757	tags=36%, list=10%, signal=40%
KEGG_HYPERTROPHIC_CARDIOMYOPATHY_HCM	KEGG_HYPERTROPHIC_CARDIOMYOPATHY_HCM	Details ...	83	0.695498	1.99014	0	0.00310411	0.051	9175	tags=57%, list=16%, signal=67%
KEGG_NOD_LIKE_RECEPTOR_SIGNALING_PATHWAY	KEGG_NOD_LIKE_RECEPTOR_SIGNALING_PATHWAY	Details ...	61	0.678279	1.98161	0	0.00331135	0.053	6377	tags=38%, list=11%, signal=42%
KEGG_ECM_RECEPTOR_INTERACTION	KEGG_ECM_RECEPTOR_INTERACTION	Details ...	84	0.74863	1.97974	0	0.00334123	0.055	9086	tags=70%, list=16%, signal=83%
KEGG_NATURAL_KILLER_CELL_MEDIATED_CYTOTOXICITY	KEGG_NATURAL_KILLER_CELL_MEDIATED_CYTOTOXICITY	Details ...	132	0.635841	1.97496	0.00196078	0.00352947	0.057	11494	tags=48%, list=20%, signal=60%
KEGG_HEMATOPOIETIC_CELL_LINEAGE	KEGG_HEMATOPOIETIC_CELL_LINEAGE	Details ...	85	0.813221	1.97353	0	0.00350864	0.057	6953	tags=73%, list=12%, signal=83%
KEGG_T_CELL_RECEPTOR_SIGNALING_PATHWAY	KEGG_T_CELL_RECEPTOR_SIGNALING_PATHWAY	Details ...	107	0.617955	1.97041	0.0019685	0.0034975	0.058	9342	tags=40%, list=16%, signal=48%
KEGG_LONG_TERM_POTENTIATION	KEGG_LONG_TERM_POTENTIATION	Details ...	70	0.524401	1.97021	0	0.00341006	0.058	14828	tags=49%, list=25%, signal=65%
KEGG_GLYCOSAMINOGLYCAN_DEGRADATION	KEGG_GLYCOSAMINOGLYCAN_DEGRADATION	Details ...	21	0.67739	1.96512	0	0.00361684	0.061	5306	tags=29%, list=9%, signal=31%
KEGG_AUTOIMMUNE_THYROID_DISEASE	KEGG_AUTOIMMUNE_THYROID_DISEASE	Details ...	50	0.779537	1.95876	0	0.00379261	0.066	3346	tags=48%, list=6%, signal=51%
KEGG_PATHOGENIC_ESCHERICHIA_COLI_INFECTION	KEGG_PATHOGENIC_ESCHERICHIA_COLI_INFECTION	Details ...	56	0.553156	1.95096	0.00194175	0.00414927	0.072	11840	tags=39%, list=20%, signal=49%
KEGG_COMPLEMENT_AND_COAGULATION_CASCADES	KEGG_COMPLEMENT_AND_COAGULATION_CASCADES	Details ...	69	0.772007	1.9447	0	0.0043461	0.077	7766	tags=62%, list=13%, signal=72%
KEGG_TIGHT_JUNCTION	KEGG_TIGHT_JUNCTION	Details ...	129	0.516644	1.94343	0.00199203	0.00429439	0.078	7825	tags=29%, list=13%, signal=34%
KEGG_NEUROTROPHIN_SIGNALING_PATHWAY	KEGG_NEUROTROPHIN_SIGNALING_PATHWAY	Details ...	125	0.504525	1.94003	0.00199601	0.00436672	0.079	18684	tags=50%, list=32%, signal=73%
KEGG_SYSTEMIC_LUPUS_ERYTHEMATOSUS	KEGG_SYSTEMIC_LUPUS_ERYTHEMATOSUS	Details ...	55	0.864505	1.93946	0	0.00437998	0.08	4720	tags=76%, list=8%, signal=83%
KEGG_NICOTINATE_AND_NICOTINAMIDE_METABOLISM	KEGG_NICOTINATE_AND_NICOTINAMIDE_METABOLISM	Details ...	24	0.713363	1.93791	0	0.0043539	0.081	8471	tags=50%, list=15%, signal=58%
KEGG_ASTHMA	KEGG_ASTHMA	Details ...	28	0.858117	1.93733	0	0.00431012	0.082	4267	tags=75%, list=7%, signal=81%
KEGG_SMALL_CELL_LUNG_CANCER	KEGG_SMALL_CELL_LUNG_CANCER	Details ...	84	0.561213	1.9323	0.0059761	0.00458987	0.086	13036	tags=44%, list=22%, signal=57%
KEGG_LEISHMANIA_INFECTION	KEGG_LEISHMANIA_INFECTION	Details ...	70	0.759257	1.93149	0	0.00452048	0.087	8322	tags=60%, list=14%, signal=70%
KEGG_FC_EPSILON_RI_SIGNALING_PATHWAY	KEGG_FC_EPSILON_RI_SIGNALING_PATHWAY	Details ...	79	0.534397	1.92586	0	0.00470056	0.089	7260	tags=30%, list=12%, signal=35%
KEGG_COLORECTAL_CANCER	KEGG_COLORECTAL_CANCER	Details ...	62	0.542286	1.9216	0	0.00488129	0.091	7711	tags=26%, list=13%, signal=30%
KEGG_TYPE_II_DIABETES_MELLITUS	KEGG_TYPE_II_DIABETES_MELLITUS	Details ...	47	0.593233	1.91995	0	0.00485212	0.091	4097	tags=28%, list=7%, signal=30%
KEGG_GLIOMA	KEGG_GLIOMA	Details ...	65	0.557252	1.91455	0.00400802	0.00512719	0.094	11504	tags=37%, list=20%, signal=46%
KEGG_APOPTOSIS	KEGG_APOPTOSIS	Details ...	87	0.546994	1.91136	0	0.00511943	0.094	14033	tags=40%, list=24%, signal=53%
KEGG_PROSTATE_CANCER	KEGG_PROSTATE_CANCER	Details ...	89	0.527617	1.90352	0.0039604	0.00553798	0.102	5615	tags=20%, list=10%, signal=22%
KEGG_PHOSPHATIDYLINOSITOL_SIGNALING_SYSTEM	KEGG_PHOSPHATIDYLINOSITOL_SIGNALING_SYSTEM	Details ...	76	0.513843	1.90116	0.00389864	0.00552601	0.102	9215	tags=30%, list=16%, signal=36%
KEGG_ANTIGEN_PROCESSING_AND_PRESENTATION	KEGG_ANTIGEN_PROCESSING_AND_PRESENTATION	Details ...	81	0.674719	1.9005	0.0040568	0.0054493	0.102	12318	tags=54%, list=21%, signal=69%
KEGG_B_CELL_RECEPTOR_SIGNALING_PATHWAY	KEGG_B_CELL_RECEPTOR_SIGNALING_PATHWAY	Details ...	75	0.600378	1.88125	0.00207039	0.00670686	0.121	3233	tags=25%, list=6%, signal=27%
KEGG_ACUTE_MYELOID_LEUKEMIA	KEGG_ACUTE_MYELOID_LEUKEMIA	Details ...	57	0.548922	1.87412	0.00393701	0.00722139	0.124	6940	tags=25%, list=12%, signal=28%
KEGG_PRIMARY_BILE_ACID_BIOSYNTHESIS	KEGG_PRIMARY_BILE_ACID_BIOSYNTHESIS	Details ...	16	0.740433	1.84157	0.00199601	0.0102307	0.156	8149	tags=50%, list=14%, signal=58%
KEGG_INSULIN_SIGNALING_PATHWAY	KEGG_INSULIN_SIGNALING_PATHWAY	Details ...	137	0.439514	1.8406	0.00798403	0.0101031	0.157	4749	tags=15%, list=8%, signal=17%
KEGG_ENDOMETRIAL_CANCER	KEGG_ENDOMETRIAL_CANCER	Details ...	52	0.538113	1.83557	0.00996016	0.0105069	0.167	6940	tags=27%, list=12%, signal=31%
KEGG_ERBB_SIGNALING_PATHWAY	KEGG_ERBB_SIGNALING_PATHWAY	Details ...	86	0.49487	1.83478	0.00994036	0.0105075	0.168	11504	tags=35%, list=20%, signal=43%
KEGG_BASAL_CELL_CARCINOMA	KEGG_BASAL_CELL_CARCINOMA	Details ...	55	0.600744	1.81049	0.00796813	0.0132802	0.2	6341	tags=36%, list=11%, signal=41%
KEGG_INTESTINAL_IMMUNE_NETWORK_FOR_IGA_PRODUCTION	KEGG_INTESTINAL_IMMUNE_NETWORK_FOR_IGA_PRODUCTION	Details ...	46	0.798924	1.80465	0.00206186	0.013837	0.208	6396	tags=72%, list=11%, signal=81%
KEGG_RENAL_CELL_CARCINOMA	KEGG_RENAL_CELL_CARCINOMA	Details ...	66	0.524876	1.8024	0.0139721	0.0138959	0.208	15566	tags=42%, list=27%, signal=58%
KEGG_EPITHELIAL_CELL_SIGNALING_IN_HELICOBACTER_PYLORI_INFECTION	KEGG_EPITHELIAL_CELL_SIGNALING_IN_HELICOBACTER_PYLORI_INFECTION	Details ...	68	0.499108	1.79993	0.0141129	0.0140309	0.209	18203	tags=51%, list=31%, signal=75%
KEGG_NON_SMALL_CELL_LUNG_CANCER	KEGG_NON_SMALL_CELL_LUNG_CANCER	Details ...	54	0.506255	1.79633	0.0117647	0.0142382	0.21	11504	tags=31%, list=20%, signal=39%
KEGG_GNRH_SIGNALING_PATHWAY	KEGG_GNRH_SIGNALING_PATHWAY	Details ...	101	0.433072	1.78476	0.00193424	0.0160057	0.226	12146	tags=35%, list=21%, signal=44%
KEGG_THYROID_CANCER	KEGG_THYROID_CANCER	Details ...	29	0.519021	1.78402	0.00959693	0.0158947	0.229	6940	tags=24%, list=12%, signal=27%
KEGG_DORSO_VENTRAL_AXIS_FORMATION	KEGG_DORSO_VENTRAL_AXIS_FORMATION	Details ...	24	0.568455	1.78261	0.00400802	0.0158934	0.23	6682	tags=29%, list=11%, signal=33%
KEGG_ENDOCYTOSIS	KEGG_ENDOCYTOSIS	Details ...	179	0.438307	1.78104	0.0376238	0.0160534	0.235	13148	tags=31%, list=23%, signal=40%
KEGG_OOCYTE_MEIOSIS	KEGG_OOCYTE_MEIOSIS	Details ...	111	0.452246	1.77656	0.00582524	0.0166015	0.243	20656	tags=51%, list=35%, signal=79%
KEGG_HEDGEHOG_SIGNALING_PATHWAY	KEGG_HEDGEHOG_SIGNALING_PATHWAY	Details ...	56	0.579145	1.76303	0.0121704	0.0184674	0.267	7288	tags=34%, list=12%, signal=39%
KEGG_GLYCEROLIPID_METABOLISM	KEGG_GLYCEROLIPID_METABOLISM	Details ...	43	0.498538	1.76242	0.00756144	0.0182836	0.268	10316	tags=28%, list=18%, signal=34%
KEGG_GLYCOSPHINGOLIPID_BIOSYNTHESIS_GANGLIO_SERIES	KEGG_GLYCOSPHINGOLIPID_BIOSYNTHESIS_GANGLIO_SERIES	Details ...	15	0.66172	1.76083	0.01002	0.0183084	0.272	8833	tags=47%, list=15%, signal=55%
KEGG_PANCREATIC_CANCER	KEGG_PANCREATIC_CANCER	Details ...	69	0.513463	1.75179	0.0241449	0.0197533	0.284	13036	tags=39%, list=22%, signal=50%
KEGG_TYPE_I_DIABETES_MELLITUS	KEGG_TYPE_I_DIABETES_MELLITUS	Details ...	41	0.761059	1.75068	0.0101833	0.0196833	0.284	7150	tags=68%, list=12%, signal=78%
KEGG_PYRUVATE_METABOLISM	KEGG_PYRUVATE_METABOLISM	Details ...	40	0.470015	1.73066	0.0114286	0.0226787	0.301	8610	tags=23%, list=15%, signal=26%
KEGG_PRIMARY_IMMUNODEFICIENCY	KEGG_PRIMARY_IMMUNODEFICIENCY	Details ...	35	0.774611	1.73027	0.010352	0.022466	0.302	7212	tags=66%, list=12%, signal=75%
KEGG_CARDIAC_MUSCLE_CONTRACTION	KEGG_CARDIAC_MUSCLE_CONTRACTION	Details ...	78	0.518503	1.73003	0.0300601	0.0222435	0.302	6810	tags=26%, list=12%, signal=29%
KEGG_MTOR_SIGNALING_PATHWAY	KEGG_MTOR_SIGNALING_PATHWAY	Details ...	51	0.449586	1.71647	0.0321932	0.0249002	0.323	3949	tags=14%, list=7%, signal=15%
KEGG_VEGF_SIGNALING_PATHWAY	KEGG_VEGF_SIGNALING_PATHWAY	Details ...	76	0.454059	1.71535	0.01417	0.0248706	0.323	11494	tags=36%, list=20%, signal=44%
KEGG_ALLOGRAFT_REJECTION	KEGG_ALLOGRAFT_REJECTION	Details ...	35	0.810161	1.7138	0.00814664	0.0248314	0.324	7150	tags=77%, list=12%, signal=88%
KEGG_O_GLYCAN_BIOSYNTHESIS	KEGG_O_GLYCAN_BIOSYNTHESIS	Details ...	29	0.592609	1.71246	0.00401606	0.0248391	0.326	8980	tags=41%, list=15%, signal=49%
KEGG_GRAFT_VERSUS_HOST_DISEASE	KEGG_GRAFT_VERSUS_HOST_DISEASE	Details ...	37	0.817672	1.70626	0.00798403	0.0259484	0.336	7150	tags=81%, list=12%, signal=92%
KEGG_CHRONIC_MYELOID_LEUKEMIA	KEGG_CHRONIC_MYELOID_LEUKEMIA	Details ...	73	0.470797	1.70236	0.0424242	0.0265168	0.342	17923	tags=48%, list=31%, signal=69%
KEGG_RIBOFLAVIN_METABOLISM	KEGG_RIBOFLAVIN_METABOLISM	Details ...	14	0.589513	1.70089	0.0104603	0.0265506	0.343	12473	tags=43%, list=21%, signal=54%
KEGG_RENIN_ANGIOTENSIN_SYSTEM	KEGG_RENIN_ANGIOTENSIN_SYSTEM	Details ...	17	0.717063	1.67894	0.016632	0.0315633	0.371	6870	tags=53%, list=12%, signal=60%
KEGG_GLYCOSAMINOGLYCAN_BIOSYNTHESIS_KERATAN_SULFATE	KEGG_GLYCOSAMINOGLYCAN_BIOSYNTHESIS_KERATAN_SULFATE	Details ...	15	0.618634	1.65656	0.0185185	0.0373579	0.412	12222	tags=53%, list=21%, signal=67%
KEGG_ALDOSTERONE_REGULATED_SODIUM_REABSORPTION	KEGG_ALDOSTERONE_REGULATED_SODIUM_REABSORPTION	Details ...	42	0.525131	1.65439	0.0280561	0.0376229	0.418	5970	tags=31%, list=10%, signal=34%
KEGG_ALZHEIMERS_DISEASE	KEGG_ALZHEIMERS_DISEASE	Details ...	152	0.37353	1.64244	0.0567951	0.0405639	0.433	9271	tags=18%, list=16%, signal=21%
KEGG_AMINO_SUGAR_AND_NUCLEOTIDE_SUGAR_METABOLISM	KEGG_AMINO_SUGAR_AND_NUCLEOTIDE_SUGAR_METABOLISM	Details ...	43	0.499885	1.6344	0.0593047	0.0423159	0.444	16710	tags=40%, list=29%, signal=55%
KEGG_VASOPRESSIN_REGULATED_WATER_REABSORPTION	KEGG_VASOPRESSIN_REGULATED_WATER_REABSORPTION	Details ...	44	0.438413	1.63244	0.0482897	0.0425129	0.446	7908	tags=18%, list=14%, signal=21%
KEGG_SNARE_INTERACTIONS_IN_VESICULAR_TRANSPORT	KEGG_SNARE_INTERACTIONS_IN_VESICULAR_TRANSPORT	Details ...	38	0.506212	1.62779	0.0282258	0.0434319	0.452	14472	tags=34%, list=25%, signal=45%
KEGG_TYROSINE_METABOLISM	KEGG_TYROSINE_METABOLISM	Details ...	40	0.519234	1.62071	0.0252918	0.0454243	0.467	4630	tags=25%, list=8%, signal=27%
KEGG_ABC_TRANSPORTERS	KEGG_ABC_TRANSPORTERS	Details ...	44	0.513067	1.61088	0.0177515	0.0484363	0.482	13341	tags=48%, list=23%, signal=62%
KEGG_CYTOSOLIC_DNA_SENSING_PATHWAY	KEGG_CYTOSOLIC_DNA_SENSING_PATHWAY	Details ...	53	0.515767	1.60869	0.0625	0.0487782	0.487	10461	tags=28%, list=18%, signal=34%
KEGG_INOSITOL_PHOSPHATE_METABOLISM	KEGG_INOSITOL_PHOSPHATE_METABOLISM		54	0.442284	1.59355	0.0515873	0.053816	0.517	9215	tags=26%, list=16%, signal=31%
KEGG_CYSTEINE_AND_METHIONINE_METABOLISM	KEGG_CYSTEINE_AND_METHIONINE_METABOLISM		34	0.484983	1.58579	0.0375	0.0564366	0.527	5852	tags=21%, list=10%, signal=23%
KEGG_HISTIDINE_METABOLISM	KEGG_HISTIDINE_METABOLISM		28	0.548613	1.58375	0.0337302	0.0564316	0.529	16727	tags=61%, list=29%, signal=85%
KEGG_SPHINGOLIPID_METABOLISM	KEGG_SPHINGOLIPID_METABOLISM		36	0.486243	1.58019	0.0531697	0.0574974	0.536	13596	tags=47%, list=23%, signal=62%
KEGG_LYSINE_DEGRADATION	KEGG_LYSINE_DEGRADATION		39	0.4639	1.57855	0.0693878	0.0575714	0.537	17714	tags=44%, list=30%, signal=63%
KEGG_ARGININE_AND_PROLINE_METABOLISM	KEGG_ARGININE_AND_PROLINE_METABOLISM		53	0.462859	1.56574	0.0582524	0.0621618	0.55	16810	tags=55%, list=29%, signal=77%
KEGG_PROPANOATE_METABOLISM	KEGG_PROPANOATE_METABOLISM		32	0.488017	1.55924	0.072	0.0642458	0.557	8361	tags=25%, list=14%, signal=29%
KEGG_VIBRIO_CHOLERAE_INFECTION	KEGG_VIBRIO_CHOLERAE_INFECTION		53	0.408711	1.55628	0.0778689	0.0648314	0.566	17420	tags=40%, list=30%, signal=56%
KEGG_RIG_I_LIKE_RECEPTOR_SIGNALING_PATHWAY	KEGG_RIG_I_LIKE_RECEPTOR_SIGNALING_PATHWAY		69	0.450484	1.55532	0.0759494	0.0646565	0.567	16180	tags=38%, list=28%, signal=52%
KEGG_PYRIMIDINE_METABOLISM	KEGG_PYRIMIDINE_METABOLISM		98	0.407954	1.55508	0.0831643	0.0641562	0.567	17881	tags=37%, list=31%, signal=53%
KEGG_PPAR_SIGNALING_PATHWAY	KEGG_PPAR_SIGNALING_PATHWAY		69	0.441429	1.51821	0.0583658	0.0795464	0.615	11010	tags=32%, list=19%, signal=39%
KEGG_VALINE_LEUCINE_AND_ISOLEUCINE_DEGRADATION	KEGG_VALINE_LEUCINE_AND_ISOLEUCINE_DEGRADATION		43	0.449712	1.51077	0.0967078	0.0820643	0.622	5397	tags=19%, list=9%, signal=20%
KEGG_LYSOSOME	KEGG_LYSOSOME		121	0.406308	1.50725	0.131524	0.0826691	0.625	22422	tags=55%, list=38%, signal=88%
KEGG_BETA_ALANINE_METABOLISM	KEGG_BETA_ALANINE_METABOLISM		22	0.48196	1.47948	0.0876494	0.0954478	0.663	5660	tags=27%, list=10%, signal=30%
KEGG_SELENOAMINO_ACID_METABOLISM	KEGG_SELENOAMINO_ACID_METABOLISM		24	0.461485	1.47724	0.0777311	0.0956876	0.665	5852	tags=17%, list=10%, signal=19%
KEGG_GLYCOSAMINOGLYCAN_BIOSYNTHESIS_HEPARAN_SULFATE	KEGG_GLYCOSAMINOGLYCAN_BIOSYNTHESIS_HEPARAN_SULFATE		26	0.452205	1.42442	0.109533	0.123178	0.723	10349	tags=35%, list=18%, signal=42%
KEGG_LIMONENE_AND_PINENE_DEGRADATION	KEGG_LIMONENE_AND_PINENE_DEGRADATION		9	0.581768	1.42413	0.0966469	0.122334	0.724	8361	tags=33%, list=14%, signal=39%
KEGG_GALACTOSE_METABOLISM	KEGG_GALACTOSE_METABOLISM		26	0.4153	1.41884	0.102669	0.124243	0.735	16377	tags=38%, list=28%, signal=53%
KEGG_P53_SIGNALING_PATHWAY	KEGG_P53_SIGNALING_PATHWAY		66	0.398713	1.39654	0.165657	0.137428	0.763	6984	tags=15%, list=12%, signal=17%
KEGG_BLADDER_CANCER	KEGG_BLADDER_CANCER		41	0.425721	1.39336	0.154158	0.138348	0.765	17823	tags=54%, list=31%, signal=77%
KEGG_GLYCINE_SERINE_AND_THREONINE_METABOLISM	KEGG_GLYCINE_SERINE_AND_THREONINE_METABOLISM		31	0.484168	1.39307	0.108911	0.137383	0.765	2634	tags=19%, list=5%, signal=20%
KEGG_GLYCEROPHOSPHOLIPID_METABOLISM	KEGG_GLYCEROPHOSPHOLIPID_METABOLISM		72	0.341682	1.37922	0.128459	0.145185	0.778	12629	tags=25%, list=22%, signal=32%
KEGG_CELL_CYCLE	KEGG_CELL_CYCLE		124	0.410561	1.37055	0.21135	0.149683	0.785	24227	tags=49%, list=41%, signal=84%
KEGG_CIRCADIAN_RHYTHM_MAMMAL	KEGG_CIRCADIAN_RHYTHM_MAMMAL		13	0.517485	1.36598	0.164729	0.151331	0.79	14595	tags=69%, list=25%, signal=92%
KEGG_UBIQUITIN_MEDIATED_PROTEOLYSIS	KEGG_UBIQUITIN_MEDIATED_PROTEOLYSIS		130	0.36636	1.36003	0.196721	0.154329	0.797	28199	tags=63%, list=48%, signal=122%
KEGG_PEROXISOME	KEGG_PEROXISOME		78	0.349215	1.35756	0.197959	0.154512	0.799	6029	tags=9%, list=10%, signal=10%
KEGG_BIOSYNTHESIS_OF_UNSATURATED_FATTY_ACIDS	KEGG_BIOSYNTHESIS_OF_UNSATURATED_FATTY_ACIDS		20	0.486581	1.35137	0.189453	0.157155	0.803	13686	tags=45%, list=23%, signal=59%
KEGG_BASAL_TRANSCRIPTION_FACTORS	KEGG_BASAL_TRANSCRIPTION_FACTORS		35	0.41181	1.34186	0.174468	0.161838	0.811	27106	tags=63%, list=46%, signal=117%
KEGG_NITROGEN_METABOLISM	KEGG_NITROGEN_METABOLISM		23	0.479189	1.3333	0.126706	0.166208	0.817	17246	tags=52%, list=30%, signal=74%
KEGG_GLYCOLYSIS_GLUCONEOGENESIS	KEGG_GLYCOLYSIS_GLUCONEOGENESIS		62	0.357457	1.32987	0.155642	0.167441	0.819	9654	tags=19%, list=17%, signal=23%
KEGG_PARKINSONS_DISEASE	KEGG_PARKINSONS_DISEASE		113	0.321464	1.32098	0.224319	0.172217	0.827	4885	tags=7%, list=8%, signal=8%
KEGG_ALANINE_ASPARTATE_AND_GLUTAMATE_METABOLISM	KEGG_ALANINE_ASPARTATE_AND_GLUTAMATE_METABOLISM		30	0.413874	1.32006	0.17505	0.171479	0.829	6917	tags=20%, list=12%, signal=23%
KEGG_PHENYLALANINE_METABOLISM	KEGG_PHENYLALANINE_METABOLISM		17	0.486606	1.30933	0.151751	0.177432	0.839	2427	tags=24%, list=4%, signal=25%
KEGG_PROXIMAL_TUBULE_BICARBONATE_RECLAMATION	KEGG_PROXIMAL_TUBULE_BICARBONATE_RECLAMATION		23	0.472185	1.30332	0.187747	0.180169	0.845	13008	tags=39%, list=22%, signal=50%
KEGG_SULFUR_METABOLISM	KEGG_SULFUR_METABOLISM		13	0.492672	1.30289	0.176699	0.179148	0.845	1925	tags=23%, list=3%, signal=24%
KEGG_BUTANOATE_METABOLISM	KEGG_BUTANOATE_METABOLISM		34	0.382841	1.28996	0.183953	0.186212	0.847	8610	tags=24%, list=15%, signal=28%
KEGG_GLYCOSPHINGOLIPID_BIOSYNTHESIS_LACTO_AND_NEOLACTO_SERIES	KEGG_GLYCOSPHINGOLIPID_BIOSYNTHESIS_LACTO_AND_NEOLACTO_SERIES		26	0.455309	1.28519	0.195266	0.188491	0.85	7176	tags=31%, list=12%, signal=35%
KEGG_PROTEASOME	KEGG_PROTEASOME		45	0.412329	1.27685	0.225053	0.193439	0.862	27219	tags=51%, list=47%, signal=96%
KEGG_NON_HOMOLOGOUS_END_JOINING	KEGG_NON_HOMOLOGOUS_END_JOINING		12	0.468932	1.25207	0.213043	0.209368	0.877	17859	tags=42%, list=31%, signal=60%
KEGG_GLYOXYLATE_AND_DICARBOXYLATE_METABOLISM	KEGG_GLYOXYLATE_AND_DICARBOXYLATE_METABOLISM		16	0.428492	1.23639	0.208333	0.219436	0.884	12777	tags=31%, list=22%, signal=40%
KEGG_ETHER_LIPID_METABOLISM	KEGG_ETHER_LIPID_METABOLISM		30	0.380422	1.22985	0.217923	0.223573	0.89	7260	tags=23%, list=12%, signal=27%
KEGG_TAURINE_AND_HYPOTAURINE_METABOLISM	KEGG_TAURINE_AND_HYPOTAURINE_METABOLISM		10	0.51115	1.22616	0.212724	0.224903	0.894	4726	tags=30%, list=8%, signal=33%
KEGG_NOTCH_SIGNALING_PATHWAY	KEGG_NOTCH_SIGNALING_PATHWAY		47	0.33388	1.22575	0.257447	0.223674	0.894	19284	tags=38%, list=33%, signal=57%
KEGG_REGULATION_OF_AUTOPHAGY	KEGG_REGULATION_OF_AUTOPHAGY		34	0.373646	1.21788	0.232179	0.228157	0.902	24127	tags=62%, list=41%, signal=105%
KEGG_DNA_REPLICATION	KEGG_DNA_REPLICATION		36	0.488544	1.21464	0.285714	0.228796	0.902	26006	tags=75%, list=45%, signal=135%
KEGG_MATURITY_ONSET_DIABETES_OF_THE_YOUNG	KEGG_MATURITY_ONSET_DIABETES_OF_THE_YOUNG		25	0.471762	1.20035	0.219067	0.239308	0.914	13602	tags=48%, list=23%, signal=63%
KEGG_MISMATCH_REPAIR	KEGG_MISMATCH_REPAIR		23	0.471835	1.19872	0.278557	0.238909	0.914	26006	tags=78%, list=45%, signal=141%
KEGG_HUNTINGTONS_DISEASE	KEGG_HUNTINGTONS_DISEASE		167	0.267049	1.19517	0.302231	0.240411	0.915	7444	tags=8%, list=13%, signal=10%
KEGG_NUCLEOTIDE_EXCISION_REPAIR	KEGG_NUCLEOTIDE_EXCISION_REPAIR		44	0.395542	1.16309	0.331224	0.265459	0.932	26006	tags=66%, list=45%, signal=119%
KEGG_FATTY_ACID_METABOLISM	KEGG_FATTY_ACID_METABOLISM		42	0.339312	1.15183	0.307843	0.273623	0.94	8361	tags=21%, list=14%, signal=25%
KEGG_ARACHIDONIC_ACID_METABOLISM	KEGG_ARACHIDONIC_ACID_METABOLISM		58	0.363042	1.13389	0.293542	0.28592	0.945	8796	tags=28%, list=15%, signal=32%
KEGG_FOLATE_BIOSYNTHESIS	KEGG_FOLATE_BIOSYNTHESIS		10	0.454049	1.12819	0.338947	0.288965	0.947	27709	tags=80%, list=47%, signal=152%
KEGG_GLYCOSPHINGOLIPID_BIOSYNTHESIS_GLOBO_SERIES	KEGG_GLYCOSPHINGOLIPID_BIOSYNTHESIS_GLOBO_SERIES		14	0.4212	1.11248	0.341317	0.301023	0.951	11209	tags=36%, list=19%, signal=44%
KEGG_N_GLYCAN_BIOSYNTHESIS	KEGG_N_GLYCAN_BIOSYNTHESIS		46	0.342562	1.10961	0.387368	0.30175	0.953	26833	tags=54%, list=46%, signal=100%
KEGG_CITRATE_CYCLE_TCA_CYCLE	KEGG_CITRATE_CYCLE_TCA_CYCLE		31	0.367629	1.09582	0.354298	0.31135	0.957	26997	tags=61%, list=46%, signal=114%
KEGG_VALINE_LEUCINE_AND_ISOLEUCINE_BIOSYNTHESIS	KEGG_VALINE_LEUCINE_AND_ISOLEUCINE_BIOSYNTHESIS		8	0.452985	1.05186	0.408284	0.349824	0.968	8610	tags=25%, list=15%, signal=29%
KEGG_PROTEIN_EXPORT	KEGG_PROTEIN_EXPORT		23	0.35127	0.9698	0.518443	0.429211	0.985	28151	tags=57%, list=48%, signal=109%
KEGG_PENTOSE_PHOSPHATE_PATHWAY	KEGG_PENTOSE_PHOSPHATE_PATHWAY		27	0.275773	0.918343	0.545082	0.483023	0.995	14895	tags=30%, list=26%, signal=40%
KEGG_RNA_DEGRADATION	KEGG_RNA_DEGRADATION		56	0.255831	0.862568	0.61807	0.543154	0.996	32932	tags=70%, list=56%, signal=160%
KEGG_OTHER_GLYCAN_DEGRADATION	KEGG_OTHER_GLYCAN_DEGRADATION		16	0.305319	0.854497	0.625532	0.549798	0.996	21066	tags=44%, list=36%, signal=68%
KEGG_TASTE_TRANSDUCTION	KEGG_TASTE_TRANSDUCTION		51	0.286922	0.849748	0.669339	0.552699	0.996	8116	tags=18%, list=14%, signal=20%
KEGG_OLFACTORY_TRANSDUCTION	KEGG_OLFACTORY_TRANSDUCTION		387	0.214872	0.842596	0.800813	0.557722	0.996	18915	tags=22%, list=32%, signal=33%
KEGG_RNA_POLYMERASE	KEGG_RNA_POLYMERASE		29	0.260632	0.835982	0.619048	0.562209	0.997	17518	tags=28%, list=30%, signal=39%
KEGG_STEROID_BIOSYNTHESIS	KEGG_STEROID_BIOSYNTHESIS		17	0.314679	0.825433	0.64	0.571882	0.998	12644	tags=35%, list=22%, signal=45%
KEGG_FRUCTOSE_AND_MANNOSE_METABOLISM	KEGG_FRUCTOSE_AND_MANNOSE_METABOLISM		33	0.21863	0.758765	0.723493	0.652133	1	18448	tags=27%, list=32%, signal=40%
KEGG_SPLICEOSOME	KEGG_SPLICEOSOME		126	0.154829	0.467944	0.976987	0.960889	1	30158	tags=44%, list=52%, signal=92%

## Sheet: gsea_report_for_L_TNFAIP8L3
NAME	GS<br> follow link to MSigDB	GS DETAILS	SIZE	ES	NES	NOM p-val	FDR q-val	FWER p-val	RANK AT MAX	LEADING EDGE
KEGG_PENTOSE_AND_GLUCURONATE_INTERCONVERSIONS	KEGG_PENTOSE_AND_GLUCURONATE_INTERCONVERSIONS	Details ...	28	-0.735022	-1.91625	0	0.0297367	0.085	6300	tags=61%, list=11%, signal=68%
KEGG_PORPHYRIN_AND_CHLOROPHYLL_METABOLISM	KEGG_PORPHYRIN_AND_CHLOROPHYLL_METABOLISM	Details ...	40	-0.582306	-1.80776	0.0102669	0.0538374	0.191	8122	tags=50%, list=14%, signal=58%
KEGG_METABOLISM_OF_XENOBIOTICS_BY_CYTOCHROME_P450	KEGG_METABOLISM_OF_XENOBIOTICS_BY_CYTOCHROME_P450	Details ...	69	-0.630248	-1.78764	0.0141988	0.0449378	0.22	7361	tags=64%, list=13%, signal=73%
KEGG_ASCORBATE_AND_ALDARATE_METABOLISM	KEGG_ASCORBATE_AND_ALDARATE_METABOLISM	Details ...	25	-0.618919	-1.56779	0.0440252	0.194041	0.548	7409	tags=72%, list=13%, signal=82%
KEGG_RETINOL_METABOLISM	KEGG_RETINOL_METABOLISM	Details ...	64	-0.479453	-1.41676	0.0971074	0.353998	0.75	5296	tags=47%, list=9%, signal=51%
KEGG_LINOLEIC_ACID_METABOLISM	KEGG_LINOLEIC_ACID_METABOLISM	Details ...	29	-0.520641	-1.39831	0.127745	0.322901	0.764	5296	tags=45%, list=9%, signal=49%
KEGG_DRUG_METABOLISM_CYTOCHROME_P450	KEGG_DRUG_METABOLISM_CYTOCHROME_P450	Details ...	71	-0.466592	-1.37179	0.130435	0.310314	0.781	7361	tags=61%, list=13%, signal=69%
KEGG_STEROID_HORMONE_BIOSYNTHESIS	KEGG_STEROID_HORMONE_BIOSYNTHESIS	Details ...	55	-0.455607	-1.32822	0.127349	0.325973	0.826	6060	tags=53%, list=10%, signal=59%
KEGG_GLUTATHIONE_METABOLISM	KEGG_GLUTATHIONE_METABOLISM	Details ...	49	-0.341847	-1.21809	0.240631	0.436859	0.894	5581	tags=31%, list=10%, signal=34%
KEGG_DRUG_METABOLISM_OTHER_ENZYMES	KEGG_DRUG_METABOLISM_OTHER_ENZYMES	Details ...	51	-0.376231	-1.20937	0.257143	0.404559	0.899	5858	tags=35%, list=10%, signal=39%
KEGG_RIBOSOME	KEGG_RIBOSOME	Details ...	88	-0.447671	-1.18431	0.273245	0.399654	0.908	16975	tags=67%, list=29%, signal=94%
KEGG_ALPHA_LINOLENIC_ACID_METABOLISM	KEGG_ALPHA_LINOLENIC_ACID_METABOLISM	Details ...	19	-0.392821	-1.10846	0.32438	0.465035	0.945	1485	tags=26%, list=3%, signal=27%
KEGG_TERPENOID_BACKBONE_BIOSYNTHESIS	KEGG_TERPENOID_BACKBONE_BIOSYNTHESIS	Details ...	15	-0.40586	-1.10539	0.355289	0.433507	0.945	5575	tags=20%, list=10%, signal=22%
KEGG_STARCH_AND_SUCROSE_METABOLISM	KEGG_STARCH_AND_SUCROSE_METABOLISM	Details ...	52	-0.315076	-1.02256	0.425847	0.504686	0.977	6252	tags=37%, list=11%, signal=41%
KEGG_OXIDATIVE_PHOSPHORYLATION	KEGG_OXIDATIVE_PHOSPHORYLATION	Details ...	115	-0.234011	-0.937831	0.507722	0.582791	0.988	11755	tags=37%, list=20%, signal=47%
KEGG_AMINOACYL_TRNA_BIOSYNTHESIS	KEGG_AMINOACYL_TRNA_BIOSYNTHESIS	Details ...	22	-0.311807	-0.824974	0.706865	0.704693	0.995	33383	tags=95%, list=57%, signal=223%
KEGG_GLYCOSYLPHOSPHATIDYLINOSITOL_GPI_ANCHOR_BIOSYNTHESIS	KEGG_GLYCOSYLPHOSPHATIDYLINOSITOL_GPI_ANCHOR_BIOSYNTHESIS	Details ...	25	-0.280416	-0.811003	0.68797	0.68292	0.995	13304	tags=40%, list=23%, signal=52%
KEGG_ONE_CARBON_POOL_BY_FOLATE	KEGG_ONE_CARBON_POOL_BY_FOLATE	Details ...	17	-0.230404	-0.700646	0.837895	0.799434	0.999	3500	tags=12%, list=6%, signal=13%
KEGG_HOMOLOGOUS_RECOMBINATION	KEGG_HOMOLOGOUS_RECOMBINATION	Details ...	26	-0.2474	-0.643525	0.827515	0.831331	0.999	43948	tags=100%, list=75%, signal=404%
KEGG_BASE_EXCISION_REPAIR	KEGG_BASE_EXCISION_REPAIR	Details ...	34	-0.162328	-0.490868	0.952941	0.941331	1	48914	tags=100%, list=84%, signal=616%

## Sheet: gsea_report_for_H_APC
NAME	GS<br> follow link to MSigDB	GS DETAILS	SIZE	ES	NES	NOM p-val	FDR q-val	FWER p-val	RANK AT MAX	LEADING EDGE
KEGG_ERBB_SIGNALING_PATHWAY	KEGG_ERBB_SIGNALING_PATHWAY	Details ...	86	0.534058	1.97352	0.0020284	0.275087	0.071	16224	tags=63%, list=28%, signal=87%
KEGG_ENDOMETRIAL_CANCER	KEGG_ENDOMETRIAL_CANCER	Details ...	52	0.563597	1.9506	0.00392927	0.177408	0.087	16117	tags=65%, list=28%, signal=90%
KEGG_INSULIN_SIGNALING_PATHWAY	KEGG_INSULIN_SIGNALING_PATHWAY	Details ...	137	0.441264	1.86136	0.00592885	0.301931	0.171	18805	tags=53%, list=32%, signal=77%
KEGG_NON_SMALL_CELL_LUNG_CANCER	KEGG_NON_SMALL_CELL_LUNG_CANCER	Details ...	54	0.52546	1.85982	0.00821355	0.228129	0.172	13240	tags=52%, list=23%, signal=67%
KEGG_LONG_TERM_DEPRESSION	KEGG_LONG_TERM_DEPRESSION	Details ...	68	0.513652	1.85623	0.00984252	0.188599	0.179	18675	tags=59%, list=32%, signal=86%
KEGG_PHOSPHATIDYLINOSITOL_SIGNALING_SYSTEM	KEGG_PHOSPHATIDYLINOSITOL_SIGNALING_SYSTEM	Details ...	76	0.481851	1.79608	0.0184426	0.271269	0.251	17443	tags=58%, list=30%, signal=82%
KEGG_INOSITOL_PHOSPHATE_METABOLISM	KEGG_INOSITOL_PHOSPHATE_METABOLISM	Details ...	54	0.498549	1.78868	0.0120968	0.248634	0.262	17214	tags=59%, list=29%, signal=84%
KEGG_MTOR_SIGNALING_PATHWAY	KEGG_MTOR_SIGNALING_PATHWAY	Details ...	51	0.479423	1.77879	0.0202429	0.238031	0.271	16071	tags=51%, list=28%, signal=70%
KEGG_WNT_SIGNALING_PATHWAY	KEGG_WNT_SIGNALING_PATHWAY	Details ...	150	0.460931	1.76787	0.0273438	0.229984	0.281	22471	tags=65%, list=38%, signal=105%
KEGG_ADHERENS_JUNCTION	KEGG_ADHERENS_JUNCTION	Details ...	68	0.49656	1.76346	0.0196464	0.214029	0.289	19012	tags=65%, list=33%, signal=96%
KEGG_PROSTATE_CANCER	KEGG_PROSTATE_CANCER	Details ...	89	0.475395	1.76023	0.0242424	0.200845	0.292	15827	tags=52%, list=27%, signal=71%
KEGG_ACUTE_MYELOID_LEUKEMIA	KEGG_ACUTE_MYELOID_LEUKEMIA	Details ...	57	0.509657	1.75527	0.028	0.192082	0.304	15275	tags=54%, list=26%, signal=74%
KEGG_ENDOCYTOSIS	KEGG_ENDOCYTOSIS	Details ...	179	0.433823	1.75257	0.0446247	0.180362	0.306	26655	tags=68%, list=46%, signal=125%
KEGG_CHRONIC_MYELOID_LEUKEMIA	KEGG_CHRONIC_MYELOID_LEUKEMIA	Details ...	73	0.481485	1.74395	0.0396825	0.178702	0.318	14930	tags=52%, list=26%, signal=70%
KEGG_DORSO_VENTRAL_AXIS_FORMATION	KEGG_DORSO_VENTRAL_AXIS_FORMATION	Details ...	24	0.542188	1.73829	0.00609756	0.173358	0.327	19472	tags=71%, list=33%, signal=106%
KEGG_COLORECTAL_CANCER	KEGG_COLORECTAL_CANCER	Details ...	62	0.495233	1.73733	0.0354331	0.163428	0.329	20558	tags=68%, list=35%, signal=104%
KEGG_PANCREATIC_CANCER	KEGG_PANCREATIC_CANCER	Details ...	69	0.493602	1.72494	0.0445344	0.169889	0.347	13240	tags=52%, list=23%, signal=67%
KEGG_PATHWAYS_IN_CANCER	KEGG_PATHWAYS_IN_CANCER	Details ...	322	0.44218	1.72322	0.0376238	0.16284	0.348	23096	tags=64%, list=40%, signal=105%
KEGG_NOTCH_SIGNALING_PATHWAY	KEGG_NOTCH_SIGNALING_PATHWAY	Details ...	47	0.460371	1.705	0.0361702	0.1745	0.366	21978	tags=62%, list=38%, signal=99%
KEGG_GNRH_SIGNALING_PATHWAY	KEGG_GNRH_SIGNALING_PATHWAY	Details ...	101	0.408301	1.70064	0.0159046	0.170478	0.376	14307	tags=40%, list=25%, signal=52%
KEGG_AXON_GUIDANCE	KEGG_AXON_GUIDANCE	Details ...	128	0.483155	1.69778	0.0184805	0.165946	0.384	22548	tags=69%, list=39%, signal=112%
KEGG_OOCYTE_MEIOSIS	KEGG_OOCYTE_MEIOSIS	Details ...	111	0.428359	1.68725	0.0321285	0.172243	0.393	26173	tags=72%, list=45%, signal=130%
KEGG_LONG_TERM_POTENTIATION	KEGG_LONG_TERM_POTENTIATION	Details ...	70	0.442329	1.68663	0.014	0.165617	0.394	22541	tags=63%, list=39%, signal=102%
KEGG_ALDOSTERONE_REGULATED_SODIUM_REABSORPTION	KEGG_ALDOSTERONE_REGULATED_SODIUM_REABSORPTION	Details ...	42	0.524117	1.67925	0.0197239	0.168375	0.406	13186	tags=48%, list=23%, signal=61%
KEGG_BASAL_TRANSCRIPTION_FACTORS	KEGG_BASAL_TRANSCRIPTION_FACTORS	Details ...	35	0.532911	1.66792	0.0240481	0.173845	0.425	19154	tags=71%, list=33%, signal=106%
KEGG_TGF_BETA_SIGNALING_PATHWAY	KEGG_TGF_BETA_SIGNALING_PATHWAY	Details ...	85	0.490338	1.66642	0.0368098	0.168964	0.429	19538	tags=62%, list=33%, signal=94%
KEGG_REGULATION_OF_ACTIN_CYTOSKELETON	KEGG_REGULATION_OF_ACTIN_CYTOSKELETON	Details ...	212	0.443105	1.66614	0.0542169	0.163198	0.429	20944	tags=55%, list=36%, signal=86%
KEGG_GLYCEROPHOSPHOLIPID_METABOLISM	KEGG_GLYCEROPHOSPHOLIPID_METABOLISM	Details ...	72	0.390966	1.66003	0.0178926	0.163206	0.434	25471	tags=56%, list=44%, signal=98%
KEGG_RENAL_CELL_CARCINOMA	KEGG_RENAL_CELL_CARCINOMA	Details ...	66	0.4941	1.65329	0.0458333	0.164304	0.44	23279	tags=74%, list=40%, signal=123%
KEGG_PURINE_METABOLISM	KEGG_PURINE_METABOLISM	Details ...	154	0.415571	1.64596	0.0345528	0.166296	0.446	25108	tags=60%, list=43%, signal=106%
KEGG_PROGESTERONE_MEDIATED_OOCYTE_MATURATION	KEGG_PROGESTERONE_MEDIATED_OOCYTE_MATURATION	Details ...	85	0.439507	1.6407	0.0494071	0.166252	0.449	14307	tags=47%, list=25%, signal=62%
KEGG_APOPTOSIS	KEGG_APOPTOSIS	Details ...	87	0.457835	1.63642	0.0728745	0.165102	0.457	26122	tags=74%, list=45%, signal=133%
KEGG_GAP_JUNCTION	KEGG_GAP_JUNCTION	Details ...	88	0.459848	1.63534	0.037037	0.161154	0.46	20276	tags=58%, list=35%, signal=89%
KEGG_ADIPOCYTOKINE_SIGNALING_PATHWAY	KEGG_ADIPOCYTOKINE_SIGNALING_PATHWAY	Details ...	67	0.440526	1.62637	0.0444444	0.164992	0.472	26013	tags=69%, list=45%, signal=124%
KEGG_NEUROTROPHIN_SIGNALING_PATHWAY	KEGG_NEUROTROPHIN_SIGNALING_PATHWAY	Details ...	125	0.421556	1.62432	0.0521042	0.162583	0.476	25886	tags=68%, list=44%, signal=122%
KEGG_TYPE_II_DIABETES_MELLITUS	KEGG_TYPE_II_DIABETES_MELLITUS	Details ...	47	0.483894	1.61591	0.0362903	0.166829	0.486	18151	tags=57%, list=31%, signal=83%
KEGG_VASCULAR_SMOOTH_MUSCLE_CONTRACTION	KEGG_VASCULAR_SMOOTH_MUSCLE_CONTRACTION	Details ...	112	0.462797	1.61365	0.0642023	0.164309	0.49	17782	tags=48%, list=30%, signal=69%
KEGG_VEGF_SIGNALING_PATHWAY	KEGG_VEGF_SIGNALING_PATHWAY	Details ...	76	0.409098	1.61061	0.0471513	0.162626	0.492	22420	tags=53%, list=38%, signal=85%
KEGG_MAPK_SIGNALING_PATHWAY	KEGG_MAPK_SIGNALING_PATHWAY	Details ...	266	0.401593	1.60509	0.064257	0.163408	0.503	26734	tags=64%, list=46%, signal=118%
KEGG_GLIOMA	KEGG_GLIOMA	Details ...	65	0.457632	1.60129	0.0531697	0.16329	0.507	23321	tags=66%, list=40%, signal=110%
KEGG_PEROXISOME	KEGG_PEROXISOME	Details ...	78	0.397304	1.58736	0.0721443	0.172263	0.522	20928	tags=50%, list=36%, signal=78%
KEGG_MELANOGENESIS	KEGG_MELANOGENESIS	Details ...	101	0.460138	1.5837	0.0521042	0.172367	0.526	19946	tags=57%, list=34%, signal=87%
KEGG_LYSINE_DEGRADATION	KEGG_LYSINE_DEGRADATION	Details ...	39	0.473387	1.58252	0.0717132	0.169434	0.527	21680	tags=69%, list=37%, signal=110%
KEGG_SMALL_CELL_LUNG_CANCER	KEGG_SMALL_CELL_LUNG_CANCER	Details ...	84	0.465646	1.57015	0.0810811	0.177242	0.547	23096	tags=70%, list=40%, signal=116%
KEGG_UBIQUITIN_MEDIATED_PROTEOLYSIS	KEGG_UBIQUITIN_MEDIATED_PROTEOLYSIS	Details ...	130	0.430188	1.5623	0.0826772	0.181203	0.559	26264	tags=71%, list=45%, signal=128%
KEGG_SPHINGOLIPID_METABOLISM	KEGG_SPHINGOLIPID_METABOLISM	Details ...	36	0.457974	1.55566	0.045738	0.184556	0.568	26498	tags=72%, list=45%, signal=132%
KEGG_FC_EPSILON_RI_SIGNALING_PATHWAY	KEGG_FC_EPSILON_RI_SIGNALING_PATHWAY	Details ...	79	0.416311	1.55397	0.0711462	0.18194	0.57	19254	tags=49%, list=33%, signal=74%
KEGG_NICOTINATE_AND_NICOTINAMIDE_METABOLISM	KEGG_NICOTINATE_AND_NICOTINAMIDE_METABOLISM	Details ...	24	0.559338	1.55248	0.0862745	0.179426	0.572	14566	tags=54%, list=25%, signal=72%
KEGG_AMYOTROPHIC_LATERAL_SCLEROSIS_ALS	KEGG_AMYOTROPHIC_LATERAL_SCLEROSIS_ALS	Details ...	53	0.406553	1.55207	0.0707269	0.176191	0.572	22420	tags=55%, list=38%, signal=89%
KEGG_RIBOFLAVIN_METABOLISM	KEGG_RIBOFLAVIN_METABOLISM	Details ...	14	0.538385	1.54266	0.0399202	0.181733	0.583	14288	tags=50%, list=24%, signal=66%
KEGG_MELANOMA	KEGG_MELANOMA	Details ...	71	0.471984	1.5363	0.0912621	0.184641	0.593	22809	tags=63%, list=39%, signal=104%
KEGG_VALINE_LEUCINE_AND_ISOLEUCINE_DEGRADATION	KEGG_VALINE_LEUCINE_AND_ISOLEUCINE_DEGRADATION	Details ...	43	0.451751	1.52923	0.0811881	0.18861	0.605	27867	tags=74%, list=48%, signal=142%
KEGG_ABC_TRANSPORTERS	KEGG_ABC_TRANSPORTERS	Details ...	44	0.484298	1.5239	0.0572597	0.190339	0.614	13837	tags=48%, list=24%, signal=63%
KEGG_GLYCOSAMINOGLYCAN_BIOSYNTHESIS_CHONDROITIN_SULFATE	KEGG_GLYCOSAMINOGLYCAN_BIOSYNTHESIS_CHONDROITIN_SULFATE	Details ...	22	0.572173	1.52071	0.082495	0.19025	0.619	13778	tags=45%, list=24%, signal=59%
KEGG_EPITHELIAL_CELL_SIGNALING_IN_HELICOBACTER_PYLORI_INFECTION	KEGG_EPITHELIAL_CELL_SIGNALING_IN_HELICOBACTER_PYLORI_INFECTION	Details ...	68	0.41757	1.51752	0.118474	0.189613	0.621	25387	tags=65%, list=43%, signal=114%
KEGG_CALCIUM_SIGNALING_PATHWAY	KEGG_CALCIUM_SIGNALING_PATHWAY	Details ...	177	0.458008	1.51744	0.0930233	0.186246	0.621	24218	tags=68%, list=41%, signal=116%
KEGG_FRUCTOSE_AND_MANNOSE_METABOLISM	KEGG_FRUCTOSE_AND_MANNOSE_METABOLISM	Details ...	33	0.423866	1.50986	0.0856031	0.190407	0.629	19920	tags=52%, list=34%, signal=78%
KEGG_ARRHYTHMOGENIC_RIGHT_VENTRICULAR_CARDIOMYOPATHY_ARVC	KEGG_ARRHYTHMOGENIC_RIGHT_VENTRICULAR_CARDIOMYOPATHY_ARVC	Details ...	74	0.506195	1.50984	0.101796	0.187161	0.629	17705	tags=55%, list=30%, signal=79%
KEGG_FOCAL_ADHESION	KEGG_FOCAL_ADHESION	Details ...	197	0.448111	1.4927	0.129293	0.200892	0.652	22232	tags=61%, list=38%, signal=99%
KEGG_GLYCOSYLPHOSPHATIDYLINOSITOL_GPI_ANCHOR_BIOSYNTHESIS	KEGG_GLYCOSYLPHOSPHATIDYLINOSITOL_GPI_ANCHOR_BIOSYNTHESIS	Details ...	25	0.523409	1.48987	0.0606695	0.199819	0.656	20841	tags=64%, list=36%, signal=99%
KEGG_HUNTINGTONS_DISEASE	KEGG_HUNTINGTONS_DISEASE	Details ...	167	0.3302	1.48818	0.166008	0.198432	0.657	28441	tags=49%, list=49%, signal=94%
KEGG_TIGHT_JUNCTION	KEGG_TIGHT_JUNCTION	Details ...	129	0.376686	1.48324	0.0976562	0.200715	0.662	26653	tags=57%, list=46%, signal=105%
KEGG_GLYCOSAMINOGLYCAN_BIOSYNTHESIS_HEPARAN_SULFATE	KEGG_GLYCOSAMINOGLYCAN_BIOSYNTHESIS_HEPARAN_SULFATE	Details ...	26	0.476848	1.48217	0.064833	0.198537	0.662	15221	tags=46%, list=26%, signal=62%
KEGG_PROPANOATE_METABOLISM	KEGG_PROPANOATE_METABOLISM	Details ...	32	0.460063	1.47413	0.11753	0.202916	0.668	27867	tags=84%, list=48%, signal=161%
KEGG_BASAL_CELL_CARCINOMA	KEGG_BASAL_CELL_CARCINOMA	Details ...	55	0.491501	1.4675	0.105788	0.205487	0.674	22447	tags=69%, list=38%, signal=112%
KEGG_O_GLYCAN_BIOSYNTHESIS	KEGG_O_GLYCAN_BIOSYNTHESIS	Details ...	29	0.488253	1.46648	0.0987903	0.203654	0.676	26917	tags=90%, list=46%, signal=166%
KEGG_B_CELL_RECEPTOR_SIGNALING_PATHWAY	KEGG_B_CELL_RECEPTOR_SIGNALING_PATHWAY	Details ...	75	0.442395	1.45838	0.137255	0.208869	0.687	23279	tags=60%, list=40%, signal=100%
KEGG_NEUROACTIVE_LIGAND_RECEPTOR_INTERACTION	KEGG_NEUROACTIVE_LIGAND_RECEPTOR_INTERACTION	Details ...	271	0.467447	1.45805	0.0650407	0.206073	0.687	20161	tags=55%, list=35%, signal=83%
KEGG_VASOPRESSIN_REGULATED_WATER_REABSORPTION	KEGG_VASOPRESSIN_REGULATED_WATER_REABSORPTION	Details ...	44	0.396154	1.45429	0.111753	0.206397	0.69	28401	tags=70%, list=49%, signal=137%
KEGG_NON_HOMOLOGOUS_END_JOINING	KEGG_NON_HOMOLOGOUS_END_JOINING	Details ...	12	0.547581	1.45333	0.0556701	0.204317	0.692	8259	tags=42%, list=14%, signal=49%
KEGG_NITROGEN_METABOLISM	KEGG_NITROGEN_METABOLISM	Details ...	23	0.507536	1.45029	0.0670732	0.20346	0.692	18398	tags=61%, list=32%, signal=89%
KEGG_PYRIMIDINE_METABOLISM	KEGG_PYRIMIDINE_METABOLISM	Details ...	98	0.386279	1.44638	0.160825	0.204658	0.697	24717	tags=53%, list=42%, signal=92%
KEGG_TERPENOID_BACKBONE_BIOSYNTHESIS	KEGG_TERPENOID_BACKBONE_BIOSYNTHESIS	Details ...	15	0.516193	1.44282	0.0985626	0.204946	0.701	25162	tags=73%, list=43%, signal=129%
KEGG_BETA_ALANINE_METABOLISM	KEGG_BETA_ALANINE_METABOLISM	Details ...	22	0.466792	1.44012	0.108108	0.204261	0.701	29812	tags=77%, list=51%, signal=158%
KEGG_P53_SIGNALING_PATHWAY	KEGG_P53_SIGNALING_PATHWAY	Details ...	66	0.398601	1.43158	0.159449	0.209803	0.714	24328	tags=56%, list=42%, signal=96%
KEGG_THYROID_CANCER	KEGG_THYROID_CANCER	Details ...	29	0.428718	1.42963	0.0903614	0.208881	0.716	15795	tags=48%, list=27%, signal=66%
KEGG_RIG_I_LIKE_RECEPTOR_SIGNALING_PATHWAY	KEGG_RIG_I_LIKE_RECEPTOR_SIGNALING_PATHWAY	Details ...	69	0.384453	1.42496	0.127083	0.21107	0.724	19026	tags=46%, list=33%, signal=69%
KEGG_GLYCEROLIPID_METABOLISM	KEGG_GLYCEROLIPID_METABOLISM	Details ...	43	0.399979	1.42227	0.0924025	0.211055	0.729	20960	tags=49%, list=36%, signal=76%
KEGG_DILATED_CARDIOMYOPATHY	KEGG_DILATED_CARDIOMYOPATHY	Details ...	90	0.467172	1.41108	0.156556	0.218908	0.739	13341	tags=38%, list=23%, signal=49%
KEGG_ALZHEIMERS_DISEASE	KEGG_ALZHEIMERS_DISEASE	Details ...	152	0.31497	1.40819	0.166998	0.218704	0.744	29036	tags=48%, list=50%, signal=95%
KEGG_FATTY_ACID_METABOLISM	KEGG_FATTY_ACID_METABOLISM	Details ...	42	0.404742	1.40751	0.158915	0.216639	0.744	33225	tags=83%, list=57%, signal=193%
KEGG_FC_GAMMA_R_MEDIATED_PHAGOCYTOSIS	KEGG_FC_GAMMA_R_MEDIATED_PHAGOCYTOSIS	Details ...	93	0.418086	1.40647	0.150713	0.214903	0.744	26655	tags=66%, list=46%, signal=120%
KEGG_BUTANOATE_METABOLISM	KEGG_BUTANOATE_METABOLISM	Details ...	34	0.407345	1.40306	0.106212	0.215329	0.747	29207	tags=74%, list=50%, signal=147%
KEGG_CELL_CYCLE	KEGG_CELL_CYCLE	Details ...	124	0.427405	1.40228	0.174699	0.213489	0.747	26483	tags=72%, list=45%, signal=131%
KEGG_JAK_STAT_SIGNALING_PATHWAY	KEGG_JAK_STAT_SIGNALING_PATHWAY	Details ...	155	0.415915	1.39524	0.164659	0.217259	0.753	14728	tags=39%, list=25%, signal=52%
KEGG_SNARE_INTERACTIONS_IN_VESICULAR_TRANSPORT	KEGG_SNARE_INTERACTIONS_IN_VESICULAR_TRANSPORT	Details ...	38	0.427704	1.39034	0.152577	0.21929	0.754	29718	tags=79%, list=51%, signal=161%
KEGG_HYPERTROPHIC_CARDIOMYOPATHY_HCM	KEGG_HYPERTROPHIC_CARDIOMYOPATHY_HCM	Details ...	83	0.463909	1.38852	0.166337	0.218624	0.757	13341	tags=37%, list=23%, signal=48%
KEGG_TASTE_TRANSDUCTION	KEGG_TASTE_TRANSDUCTION	Details ...	51	0.464066	1.38531	0.0928433	0.219457	0.76	15811	tags=47%, list=27%, signal=64%
KEGG_T_CELL_RECEPTOR_SIGNALING_PATHWAY	KEGG_T_CELL_RECEPTOR_SIGNALING_PATHWAY	Details ...	107	0.435991	1.37186	0.208835	0.229042	0.774	23279	tags=63%, list=40%, signal=104%
KEGG_PYRUVATE_METABOLISM	KEGG_PYRUVATE_METABOLISM	Details ...	40	0.365525	1.36752	0.140845	0.230724	0.777	33408	tags=83%, list=57%, signal=193%
KEGG_CYSTEINE_AND_METHIONINE_METABOLISM	KEGG_CYSTEINE_AND_METHIONINE_METABOLISM	Details ...	34	0.409561	1.35936	0.144016	0.235559	0.786	19227	tags=47%, list=33%, signal=70%
KEGG_ARGININE_AND_PROLINE_METABOLISM	KEGG_ARGININE_AND_PROLINE_METABOLISM	Details ...	53	0.389376	1.33005	0.170923	0.262635	0.818	24901	tags=57%, list=43%, signal=99%
KEGG_RNA_DEGRADATION	KEGG_RNA_DEGRADATION	Details ...	56	0.396761	1.32974	0.173038	0.260347	0.82	27794	tags=66%, list=48%, signal=126%
KEGG_ETHER_LIPID_METABOLISM	KEGG_ETHER_LIPID_METABOLISM	Details ...	30	0.402042	1.32786	0.133466	0.259262	0.822	22748	tags=53%, list=39%, signal=87%
KEGG_ALANINE_ASPARTATE_AND_GLUTAMATE_METABOLISM	KEGG_ALANINE_ASPARTATE_AND_GLUTAMATE_METABOLISM	Details ...	30	0.401222	1.32466	0.169661	0.2599	0.827	29313	tags=67%, list=50%, signal=134%
KEGG_HEDGEHOG_SIGNALING_PATHWAY	KEGG_HEDGEHOG_SIGNALING_PATHWAY	Details ...	56	0.428302	1.32415	0.164384	0.257704	0.828	18485	tags=50%, list=32%, signal=73%
KEGG_TRYPTOPHAN_METABOLISM	KEGG_TRYPTOPHAN_METABOLISM	Details ...	39	0.422589	1.32064	0.163599	0.258574	0.833	27867	tags=74%, list=48%, signal=142%
KEGG_PROXIMAL_TUBULE_BICARBONATE_RECLAMATION	KEGG_PROXIMAL_TUBULE_BICARBONATE_RECLAMATION	Details ...	23	0.463501	1.31789	0.160542	0.258537	0.835	9810	tags=35%, list=17%, signal=42%
KEGG_PATHOGENIC_ESCHERICHIA_COLI_INFECTION	KEGG_PATHOGENIC_ESCHERICHIA_COLI_INFECTION	Details ...	56	0.374315	1.31676	0.205394	0.256931	0.835	20276	tags=45%, list=35%, signal=68%
KEGG_SELENOAMINO_ACID_METABOLISM	KEGG_SELENOAMINO_ACID_METABOLISM	Details ...	24	0.412642	1.31431	0.180328	0.256914	0.835	28336	tags=75%, list=49%, signal=146%
KEGG_ECM_RECEPTOR_INTERACTION	KEGG_ECM_RECEPTOR_INTERACTION		84	0.457654	1.31296	0.208333	0.255624	0.835	22194	tags=63%, list=38%, signal=102%
KEGG_PENTOSE_PHOSPHATE_PATHWAY	KEGG_PENTOSE_PHOSPHATE_PATHWAY		27	0.404514	1.30949	0.184805	0.256936	0.838	19785	tags=56%, list=34%, signal=84%
KEGG_HOMOLOGOUS_RECOMBINATION	KEGG_HOMOLOGOUS_RECOMBINATION		26	0.479182	1.28996	0.201613	0.27281	0.851	18138	tags=58%, list=31%, signal=84%
KEGG_BLADDER_CANCER	KEGG_BLADDER_CANCER		41	0.382244	1.28993	0.213415	0.27028	0.851	23953	tags=51%, list=41%, signal=87%
KEGG_NOD_LIKE_RECEPTOR_SIGNALING_PATHWAY	KEGG_NOD_LIKE_RECEPTOR_SIGNALING_PATHWAY		61	0.430137	1.28969	0.269685	0.267847	0.851	14365	tags=44%, list=25%, signal=59%
KEGG_TOLL_LIKE_RECEPTOR_SIGNALING_PATHWAY	KEGG_TOLL_LIKE_RECEPTOR_SIGNALING_PATHWAY		102	0.397338	1.28709	0.248954	0.267902	0.854	26138	tags=63%, list=45%, signal=113%
KEGG_GLYCOLYSIS_GLUCONEOGENESIS	KEGG_GLYCOLYSIS_GLUCONEOGENESIS		62	0.334922	1.26975	0.173489	0.281528	0.866	33520	tags=76%, list=57%, signal=178%
KEGG_CITRATE_CYCLE_TCA_CYCLE	KEGG_CITRATE_CYCLE_TCA_CYCLE		31	0.415617	1.26401	0.238384	0.284843	0.869	29625	tags=81%, list=51%, signal=164%
KEGG_CIRCADIAN_RHYTHM_MAMMAL	KEGG_CIRCADIAN_RHYTHM_MAMMAL		13	0.486611	1.25973	0.233068	0.286559	0.873	23517	tags=77%, list=40%, signal=129%
KEGG_ONE_CARBON_POOL_BY_FOLATE	KEGG_ONE_CARBON_POOL_BY_FOLATE		17	0.426656	1.25956	0.208768	0.284167	0.873	30778	tags=82%, list=53%, signal=174%
KEGG_LEUKOCYTE_TRANSENDOTHELIAL_MIGRATION	KEGG_LEUKOCYTE_TRANSENDOTHELIAL_MIGRATION		115	0.364884	1.25179	0.242972	0.289284	0.88	29696	tags=62%, list=51%, signal=125%
KEGG_VIBRIO_CHOLERAE_INFECTION	KEGG_VIBRIO_CHOLERAE_INFECTION		53	0.3335	1.24822	0.237323	0.290485	0.883	24303	tags=45%, list=42%, signal=78%
KEGG_LIMONENE_AND_PINENE_DEGRADATION	KEGG_LIMONENE_AND_PINENE_DEGRADATION		9	0.510616	1.2472	0.207843	0.288879	0.884	27867	tags=89%, list=48%, signal=170%
KEGG_PRIMARY_BILE_ACID_BIOSYNTHESIS	KEGG_PRIMARY_BILE_ACID_BIOSYNTHESIS		16	0.492052	1.24318	0.225806	0.290396	0.89	20201	tags=44%, list=35%, signal=67%
KEGG_CHEMOKINE_SIGNALING_PATHWAY	KEGG_CHEMOKINE_SIGNALING_PATHWAY		185	0.388566	1.2309	0.292829	0.300287	0.898	17258	tags=43%, list=30%, signal=61%
KEGG_PANTOTHENATE_AND_COA_BIOSYNTHESIS	KEGG_PANTOTHENATE_AND_COA_BIOSYNTHESIS		16	0.481276	1.22881	0.246377	0.299903	0.9	25302	tags=69%, list=43%, signal=121%
KEGG_AMINOACYL_TRNA_BIOSYNTHESIS	KEGG_AMINOACYL_TRNA_BIOSYNTHESIS		22	0.458901	1.19647	0.24846	0.331915	0.914	27807	tags=82%, list=48%, signal=156%
KEGG_GLYCOSPHINGOLIPID_BIOSYNTHESIS_LACTO_AND_NEOLACTO_SERIES	KEGG_GLYCOSPHINGOLIPID_BIOSYNTHESIS_LACTO_AND_NEOLACTO_SERIES		26	0.412003	1.19181	0.282258	0.33417	0.915	24558	tags=58%, list=42%, signal=100%
KEGG_AMINO_SUGAR_AND_NUCLEOTIDE_SUGAR_METABOLISM	KEGG_AMINO_SUGAR_AND_NUCLEOTIDE_SUGAR_METABOLISM		43	0.358369	1.1888	0.313373	0.334402	0.916	28710	tags=58%, list=49%, signal=114%
KEGG_HISTIDINE_METABOLISM	KEGG_HISTIDINE_METABOLISM		28	0.397213	1.17342	0.281124	0.348583	0.922	29021	tags=68%, list=50%, signal=135%
KEGG_BIOSYNTHESIS_OF_UNSATURATED_FATTY_ACIDS	KEGG_BIOSYNTHESIS_OF_UNSATURATED_FATTY_ACIDS		20	0.400117	1.17318	0.326044	0.346192	0.924	25639	tags=65%, list=44%, signal=116%
KEGG_NATURAL_KILLER_CELL_MEDIATED_CYTOTOXICITY	KEGG_NATURAL_KILLER_CELL_MEDIATED_CYTOTOXICITY		132	0.37522	1.15104	0.335404	0.369073	0.929	23970	tags=52%, list=41%, signal=88%
KEGG_RNA_POLYMERASE	KEGG_RNA_POLYMERASE		29	0.379916	1.14938	0.329243	0.368094	0.93	19871	tags=41%, list=34%, signal=63%
KEGG_N_GLYCAN_BIOSYNTHESIS	KEGG_N_GLYCAN_BIOSYNTHESIS		46	0.357511	1.13715	0.336066	0.379251	0.935	33647	tags=80%, list=58%, signal=190%
KEGG_REGULATION_OF_AUTOPHAGY	KEGG_REGULATION_OF_AUTOPHAGY		34	0.328856	1.1369	0.322645	0.376533	0.936	12846	tags=29%, list=22%, signal=38%
KEGG_NUCLEOTIDE_EXCISION_REPAIR	KEGG_NUCLEOTIDE_EXCISION_REPAIR		44	0.388443	1.1368	0.321792	0.373658	0.936	29761	tags=73%, list=51%, signal=148%
KEGG_GLYOXYLATE_AND_DICARBOXYLATE_METABOLISM	KEGG_GLYOXYLATE_AND_DICARBOXYLATE_METABOLISM		16	0.383661	1.13514	0.330645	0.37265	0.937	32819	tags=75%, list=56%, signal=171%
KEGG_MISMATCH_REPAIR	KEGG_MISMATCH_REPAIR		23	0.437915	1.13371	0.329939	0.371932	0.939	15804	tags=48%, list=27%, signal=66%
KEGG_LYSOSOME	KEGG_LYSOSOME		121	0.297434	1.11181	0.356994	0.393761	0.943	30831	tags=60%, list=53%, signal=126%
KEGG_GALACTOSE_METABOLISM	KEGG_GALACTOSE_METABOLISM		26	0.32512	1.10753	0.34433	0.394792	0.944	22932	tags=46%, list=39%, signal=76%
KEGG_PPAR_SIGNALING_PATHWAY	KEGG_PPAR_SIGNALING_PATHWAY		69	0.311709	1.09246	0.337423	0.407822	0.948	25952	tags=48%, list=44%, signal=86%
KEGG_GLYCOSPHINGOLIPID_BIOSYNTHESIS_GLOBO_SERIES	KEGG_GLYCOSPHINGOLIPID_BIOSYNTHESIS_GLOBO_SERIES		14	0.394239	1.08515	0.381605	0.412511	0.949	28544	tags=71%, list=49%, signal=140%
KEGG_GLYCOSPHINGOLIPID_BIOSYNTHESIS_GANGLIO_SERIES	KEGG_GLYCOSPHINGOLIPID_BIOSYNTHESIS_GANGLIO_SERIES		15	0.410209	1.08454	0.396304	0.410218	0.949	7106	tags=27%, list=12%, signal=30%
KEGG_STEROID_BIOSYNTHESIS	KEGG_STEROID_BIOSYNTHESIS		17	0.397281	1.0653	0.405797	0.430444	0.953	22020	tags=53%, list=38%, signal=85%
KEGG_RENIN_ANGIOTENSIN_SYSTEM	KEGG_RENIN_ANGIOTENSIN_SYSTEM		17	0.431833	1.04648	0.41785	0.450711	0.96	26998	tags=59%, list=46%, signal=109%
KEGG_GLYCOSAMINOGLYCAN_BIOSYNTHESIS_KERATAN_SULFATE	KEGG_GLYCOSAMINOGLYCAN_BIOSYNTHESIS_KERATAN_SULFATE		15	0.388655	1.0424	0.432596	0.452366	0.96	33647	tags=93%, list=58%, signal=220%
KEGG_GLYCINE_SERINE_AND_THREONINE_METABOLISM	KEGG_GLYCINE_SERINE_AND_THREONINE_METABOLISM		31	0.356975	1.03576	0.439516	0.456621	0.961	30778	tags=61%, list=53%, signal=130%
KEGG_BASE_EXCISION_REPAIR	KEGG_BASE_EXCISION_REPAIR		34	0.349453	1.02526	0.427419	0.466551	0.963	29933	tags=65%, list=51%, signal=133%
KEGG_CYTOKINE_CYTOKINE_RECEPTOR_INTERACTION	KEGG_CYTOKINE_CYTOKINE_RECEPTOR_INTERACTION		262	0.350002	1.02167	0.451866	0.467659	0.964	26527	tags=54%, list=45%, signal=98%
KEGG_MATURITY_ONSET_DIABETES_OF_THE_YOUNG	KEGG_MATURITY_ONSET_DIABETES_OF_THE_YOUNG		25	0.383621	1.01484	0.453061	0.472748	0.964	18788	tags=44%, list=32%, signal=65%
KEGG_CELL_ADHESION_MOLECULES_CAMS	KEGG_CELL_ADHESION_MOLECULES_CAMS		128	0.36163	1.00495	0.464706	0.481466	0.966	26271	tags=55%, list=45%, signal=101%
KEGG_TYROSINE_METABOLISM	KEGG_TYROSINE_METABOLISM		40	0.321028	0.991347	0.485149	0.493327	0.968	21779	tags=45%, list=37%, signal=72%
KEGG_SPLICEOSOME	KEGG_SPLICEOSOME		126	0.331608	0.978837	0.501023	0.505997	0.973	29236	tags=61%, list=50%, signal=122%
KEGG_CYTOSOLIC_DNA_SENSING_PATHWAY	KEGG_CYTOSOLIC_DNA_SENSING_PATHWAY		53	0.301084	0.978757	0.489496	0.502581	0.973	29626	tags=57%, list=51%, signal=115%
KEGG_VALINE_LEUCINE_AND_ISOLEUCINE_BIOSYNTHESIS	KEGG_VALINE_LEUCINE_AND_ISOLEUCINE_BIOSYNTHESIS		8	0.418662	0.976745	0.507128	0.501615	0.973	28868	tags=75%, list=49%, signal=148%
KEGG_PRION_DISEASES	KEGG_PRION_DISEASES		35	0.330436	0.961858	0.50497	0.516987	0.975	17910	tags=37%, list=31%, signal=54%
KEGG_PROTEIN_EXPORT	KEGG_PROTEIN_EXPORT		23	0.3477	0.955294	0.521008	0.520865	0.976	34628	tags=83%, list=59%, signal=203%
KEGG_STARCH_AND_SUCROSE_METABOLISM	KEGG_STARCH_AND_SUCROSE_METABOLISM		52	0.2825	0.941643	0.513889	0.536456	0.978	27603	tags=50%, list=47%, signal=95%
KEGG_OTHER_GLYCAN_DEGRADATION	KEGG_OTHER_GLYCAN_DEGRADATION		16	0.320204	0.928842	0.544555	0.548379	0.979	39693	tags=94%, list=68%, signal=293%
KEGG_PARKINSONS_DISEASE	KEGG_PARKINSONS_DISEASE		113	0.230142	0.926958	0.509842	0.547179	0.98	30161	tags=38%, list=52%, signal=79%
KEGG_GLYCOSAMINOGLYCAN_DEGRADATION	KEGG_GLYCOSAMINOGLYCAN_DEGRADATION		21	0.307252	0.916345	0.550516	0.557927	0.982	29386	tags=57%, list=50%, signal=115%
KEGG_LEISHMANIA_INFECTION	KEGG_LEISHMANIA_INFECTION		70	0.355152	0.906238	0.578093	0.568232	0.984	25522	tags=54%, list=44%, signal=96%
KEGG_CARDIAC_MUSCLE_CONTRACTION	KEGG_CARDIAC_MUSCLE_CONTRACTION		78	0.261815	0.890308	0.563707	0.586078	0.985	27122	tags=36%, list=46%, signal=67%
KEGG_DNA_REPLICATION	KEGG_DNA_REPLICATION		36	0.35267	0.880451	0.609312	0.595141	0.985	35989	tags=86%, list=62%, signal=224%
KEGG_VIRAL_MYOCARDITIS	KEGG_VIRAL_MYOCARDITIS		68	0.307894	0.838028	0.610887	0.64868	0.987	32371	tags=66%, list=55%, signal=148%
KEGG_ALPHA_LINOLENIC_ACID_METABOLISM	KEGG_ALPHA_LINOLENIC_ACID_METABOLISM		19	0.301381	0.83625	0.662651	0.646827	0.987	17544	tags=32%, list=30%, signal=45%
KEGG_HEMATOPOIETIC_CELL_LINEAGE	KEGG_HEMATOPOIETIC_CELL_LINEAGE		85	0.333484	0.831367	0.600815	0.649022	0.989	33491	tags=67%, list=57%, signal=157%
KEGG_DRUG_METABOLISM_OTHER_ENZYMES	KEGG_DRUG_METABOLISM_OTHER_ENZYMES		51	0.260083	0.828805	0.663984	0.648452	0.989	28631	tags=49%, list=49%, signal=96%
KEGG_PRIMARY_IMMUNODEFICIENCY	KEGG_PRIMARY_IMMUNODEFICIENCY		35	0.340671	0.790257	0.642715	0.70064	0.994	33918	tags=69%, list=58%, signal=164%
KEGG_ARACHIDONIC_ACID_METABOLISM	KEGG_ARACHIDONIC_ACID_METABOLISM		58	0.249566	0.789711	0.718	0.69713	0.994	23166	tags=34%, list=40%, signal=57%
KEGG_PROTEASOME	KEGG_PROTEASOME		45	0.252304	0.789488	0.666012	0.693045	0.994	42035	tags=89%, list=72%, signal=317%
KEGG_RETINOL_METABOLISM	KEGG_RETINOL_METABOLISM		64	0.267747	0.778051	0.707031	0.704767	0.994	35934	tags=70%, list=62%, signal=183%
KEGG_SULFUR_METABOLISM	KEGG_SULFUR_METABOLISM		13	0.290211	0.775372	0.764113	0.704329	0.994	20085	tags=38%, list=34%, signal=59%
KEGG_PORPHYRIN_AND_CHLOROPHYLL_METABOLISM	KEGG_PORPHYRIN_AND_CHLOROPHYLL_METABOLISM		40	0.248829	0.773332	0.682828	0.702948	0.994	39817	tags=80%, list=68%, signal=251%
KEGG_LINOLEIC_ACID_METABOLISM	KEGG_LINOLEIC_ACID_METABOLISM		29	0.285321	0.755924	0.766082	0.725083	0.998	22104	tags=38%, list=38%, signal=61%
KEGG_GLUTATHIONE_METABOLISM	KEGG_GLUTATHIONE_METABOLISM		49	0.20915	0.735769	0.724335	0.747353	0.998	28929	tags=35%, list=50%, signal=69%
KEGG_TAURINE_AND_HYPOTAURINE_METABOLISM	KEGG_TAURINE_AND_HYPOTAURINE_METABOLISM		10	0.286711	0.731825	0.801217	0.748925	0.998	35914	tags=70%, list=62%, signal=182%
KEGG_PHENYLALANINE_METABOLISM	KEGG_PHENYLALANINE_METABOLISM		17	0.26812	0.729591	0.816206	0.747168	0.998	34388	tags=65%, list=59%, signal=157%
KEGG_ASTHMA	KEGG_ASTHMA		28	0.318773	0.718392	0.693676	0.75823	0.998	33337	tags=64%, list=57%, signal=150%
KEGG_OXIDATIVE_PHOSPHORYLATION	KEGG_OXIDATIVE_PHOSPHORYLATION		115	0.179955	0.708859	0.678571	0.767675	0.998	42238	tags=62%, list=72%, signal=223%
KEGG_FOLATE_BIOSYNTHESIS	KEGG_FOLATE_BIOSYNTHESIS		10	0.282072	0.691995	0.812992	0.786641	0.998	18120	tags=30%, list=31%, signal=43%
KEGG_INTESTINAL_IMMUNE_NETWORK_FOR_IGA_PRODUCTION	KEGG_INTESTINAL_IMMUNE_NETWORK_FOR_IGA_PRODUCTION		46	0.293336	0.678553	0.730223	0.800719	0.998	35596	tags=70%, list=61%, signal=178%
KEGG_DRUG_METABOLISM_CYTOCHROME_P450	KEGG_DRUG_METABOLISM_CYTOCHROME_P450		71	0.233971	0.666288	0.873767	0.812169	0.998	29590	tags=44%, list=51%, signal=88%
KEGG_ANTIGEN_PROCESSING_AND_PRESENTATION	KEGG_ANTIGEN_PROCESSING_AND_PRESENTATION		81	0.227285	0.649103	0.736735	0.82936	0.998	32371	tags=53%, list=55%, signal=119%
KEGG_COMPLEMENT_AND_COAGULATION_CASCADES	KEGG_COMPLEMENT_AND_COAGULATION_CASCADES		69	0.240803	0.638513	0.818548	0.838671	0.998	17446	tags=26%, list=30%, signal=37%
KEGG_STEROID_HORMONE_BIOSYNTHESIS	KEGG_STEROID_HORMONE_BIOSYNTHESIS		55	0.208954	0.617209	0.951172	0.862618	0.998	37901	tags=65%, list=65%, signal=186%
KEGG_ASCORBATE_AND_ALDARATE_METABOLISM	KEGG_ASCORBATE_AND_ALDARATE_METABOLISM		25	0.233076	0.581774	0.879837	0.901524	0.998	27775	tags=48%, list=48%, signal=92%
KEGG_TYPE_I_DIABETES_MELLITUS	KEGG_TYPE_I_DIABETES_MELLITUS		41	0.255134	0.581485	0.839836	0.896775	0.998	41645	tags=83%, list=71%, signal=289%
KEGG_PENTOSE_AND_GLUCURONATE_INTERCONVERSIONS	KEGG_PENTOSE_AND_GLUCURONATE_INTERCONVERSIONS		28	0.227644	0.579578	0.88668	0.893284	0.998	27603	tags=43%, list=47%, signal=81%
KEGG_ALLOGRAFT_REJECTION	KEGG_ALLOGRAFT_REJECTION		35	0.258656	0.536064	0.854209	0.930381	0.998	33337	tags=57%, list=57%, signal=133%
KEGG_AUTOIMMUNE_THYROID_DISEASE	KEGG_AUTOIMMUNE_THYROID_DISEASE		50	0.202769	0.518103	0.912351	0.942132	0.998	32371	tags=50%, list=55%, signal=112%
KEGG_GRAFT_VERSUS_HOST_DISEASE	KEGG_GRAFT_VERSUS_HOST_DISEASE		37	0.245916	0.501428	0.872951	0.950639	0.998	41610	tags=84%, list=71%, signal=291%
KEGG_SYSTEMIC_LUPUS_ERYTHEMATOSUS	KEGG_SYSTEMIC_LUPUS_ERYTHEMATOSUS		55	0.215976	0.486172	0.913223	0.956391	0.998	33337	tags=56%, list=57%, signal=131%
KEGG_OLFACTORY_TRANSDUCTION	KEGG_OLFACTORY_TRANSDUCTION		387	0.15064	0.476815	1	0.958033	0.998	32266	tags=34%, list=55%, signal=75%
KEGG_METABOLISM_OF_XENOBIOTICS_BY_CYTOCHROME_P450	KEGG_METABOLISM_OF_XENOBIOTICS_BY_CYTOCHROME_P450		69	0.167734	0.469811	0.976654	0.956505	0.998	40805	tags=62%, list=70%, signal=207%

## Sheet: gsea_report_for_L_APC
NAME	GS<br> follow link to MSigDB	GS DETAILS	SIZE	ES	NES	NOM p-val	FDR q-val	FWER p-val	RANK AT MAX	LEADING EDGE
KEGG_RIBOSOME	KEGG_RIBOSOME	Details ...	88	-0.428856	-1.05144	0.42562	0.322414	0.967	33385	tags=100%, list=57%, signal=233%

## Sheet: gsea_report_for_H_ADARB2
NAME	GS<br> follow link to MSigDB	GS DETAILS	SIZE	ES	NES	NOM p-val	FDR q-val	FWER p-val	RANK AT MAX	LEADING EDGE
KEGG_T_CELL_RECEPTOR_SIGNALING_PATHWAY	KEGG_T_CELL_RECEPTOR_SIGNALING_PATHWAY	Details ...	107	0.658357	2.1078	0.00197628	0.0323686	0.017	3205	tags=31%, list=5%, signal=33%
KEGG_TRYPTOPHAN_METABOLISM	KEGG_TRYPTOPHAN_METABOLISM	Details ...	39	0.637196	2.04944	0	0.0302499	0.026	4343	tags=33%, list=7%, signal=36%
KEGG_THYROID_CANCER	KEGG_THYROID_CANCER	Details ...	29	0.575357	2.02471	0.0039604	0.0259896	0.033	6106	tags=21%, list=10%, signal=23%
KEGG_CALCIUM_SIGNALING_PATHWAY	KEGG_CALCIUM_SIGNALING_PATHWAY	Details ...	177	0.565591	1.94015	0	0.0726069	0.091	13131	tags=48%, list=22%, signal=62%
KEGG_B_CELL_RECEPTOR_SIGNALING_PATHWAY	KEGG_B_CELL_RECEPTOR_SIGNALING_PATHWAY	Details ...	75	0.565221	1.89321	0.0178571	0.0959014	0.129	9483	tags=35%, list=16%, signal=41%
KEGG_CHEMOKINE_SIGNALING_PATHWAY	KEGG_CHEMOKINE_SIGNALING_PATHWAY	Details ...	185	0.58853	1.88565	0.0117878	0.0883915	0.141	7809	tags=39%, list=13%, signal=45%
KEGG_CELL_ADHESION_MOLECULES_CAMS	KEGG_CELL_ADHESION_MOLECULES_CAMS	Details ...	128	0.685115	1.88041	0.00798403	0.0817161	0.148	7402	tags=55%, list=13%, signal=62%
KEGG_PHENYLALANINE_METABOLISM	KEGG_PHENYLALANINE_METABOLISM	Details ...	17	0.690773	1.87999	0.0019802	0.0720471	0.151	11621	tags=47%, list=20%, signal=59%
KEGG_VASCULAR_SMOOTH_MUSCLE_CONTRACTION	KEGG_VASCULAR_SMOOTH_MUSCLE_CONTRACTION	Details ...	112	0.529065	1.86868	0.00801603	0.0720661	0.168	15704	tags=47%, list=27%, signal=65%
KEGG_HEDGEHOG_SIGNALING_PATHWAY	KEGG_HEDGEHOG_SIGNALING_PATHWAY	Details ...	56	0.604607	1.86402	0.00207469	0.0671054	0.174	8666	tags=41%, list=15%, signal=48%
KEGG_PANTOTHENATE_AND_COA_BIOSYNTHESIS	KEGG_PANTOTHENATE_AND_COA_BIOSYNTHESIS	Details ...	16	0.723155	1.85224	0	0.0696851	0.196	5621	tags=38%, list=10%, signal=41%
KEGG_NEUROACTIVE_LIGAND_RECEPTOR_INTERACTION	KEGG_NEUROACTIVE_LIGAND_RECEPTOR_INTERACTION	Details ...	271	0.572899	1.85014	0	0.06533	0.199	12956	tags=52%, list=22%, signal=67%
KEGG_REGULATION_OF_ACTIN_CYTOSKELETON	KEGG_REGULATION_OF_ACTIN_CYTOSKELETON	Details ...	212	0.470228	1.84089	0.00806452	0.0673329	0.212	10568	tags=29%, list=18%, signal=36%
KEGG_PURINE_METABOLISM	KEGG_PURINE_METABOLISM	Details ...	154	0.423234	1.83064	0.00201207	0.0675966	0.219	14993	tags=27%, list=26%, signal=37%
KEGG_DORSO_VENTRAL_AXIS_FORMATION	KEGG_DORSO_VENTRAL_AXIS_FORMATION	Details ...	24	0.539011	1.82981	0.00616016	0.0635249	0.219	10977	tags=38%, list=19%, signal=46%
KEGG_PROXIMAL_TUBULE_BICARBONATE_RECLAMATION	KEGG_PROXIMAL_TUBULE_BICARBONATE_RECLAMATION	Details ...	23	0.639819	1.80795	0.00413223	0.0720087	0.248	13262	tags=52%, list=23%, signal=67%
KEGG_NATURAL_KILLER_CELL_MEDIATED_CYTOTOXICITY	KEGG_NATURAL_KILLER_CELL_MEDIATED_CYTOTOXICITY	Details ...	132	0.574628	1.80771	0.0295858	0.0677729	0.248	8021	tags=38%, list=14%, signal=44%
KEGG_DILATED_CARDIOMYOPATHY	KEGG_DILATED_CARDIOMYOPATHY	Details ...	90	0.595857	1.80736	0.0121951	0.0642607	0.249	14562	tags=57%, list=25%, signal=75%
KEGG_INTESTINAL_IMMUNE_NETWORK_FOR_IGA_PRODUCTION	KEGG_INTESTINAL_IMMUNE_NETWORK_FOR_IGA_PRODUCTION	Details ...	46	0.791269	1.80448	0.00590551	0.0620683	0.251	9146	tags=83%, list=16%, signal=98%
KEGG_JAK_STAT_SIGNALING_PATHWAY	KEGG_JAK_STAT_SIGNALING_PATHWAY	Details ...	155	0.535985	1.79957	0.0199601	0.0614092	0.254	6790	tags=34%, list=12%, signal=39%
KEGG_CYTOKINE_CYTOKINE_RECEPTOR_INTERACTION	KEGG_CYTOKINE_CYTOKINE_RECEPTOR_INTERACTION	Details ...	262	0.632008	1.79778	0.00992064	0.0592198	0.254	12296	tags=59%, list=21%, signal=75%
KEGG_HYPERTROPHIC_CARDIOMYOPATHY_HCM	KEGG_HYPERTROPHIC_CARDIOMYOPATHY_HCM	Details ...	83	0.59309	1.7974	0.0120482	0.0567467	0.254	16990	tags=64%, list=29%, signal=90%
KEGG_ACUTE_MYELOID_LEUKEMIA	KEGG_ACUTE_MYELOID_LEUKEMIA	Details ...	57	0.48671	1.7869	0.0156556	0.0596677	0.265	7654	tags=23%, list=13%, signal=26%
KEGG_RENIN_ANGIOTENSIN_SYSTEM	KEGG_RENIN_ANGIOTENSIN_SYSTEM	Details ...	17	0.722405	1.78243	0.003861	0.0588639	0.273	8301	tags=59%, list=14%, signal=69%
KEGG_TYROSINE_METABOLISM	KEGG_TYROSINE_METABOLISM	Details ...	40	0.591193	1.78047	0.00798403	0.0573061	0.276	11621	tags=40%, list=20%, signal=50%
KEGG_CARDIAC_MUSCLE_CONTRACTION	KEGG_CARDIAC_MUSCLE_CONTRACTION	Details ...	78	0.518442	1.77918	0.0239044	0.0555412	0.277	13262	tags=36%, list=23%, signal=46%
KEGG_ARRHYTHMOGENIC_RIGHT_VENTRICULAR_CARDIOMYOPATHY_ARVC	KEGG_ARRHYTHMOGENIC_RIGHT_VENTRICULAR_CARDIOMYOPATHY_ARVC	Details ...	74	0.583482	1.77425	0.0140281	0.0556792	0.283	13747	tags=53%, list=24%, signal=69%
KEGG_AXON_GUIDANCE	KEGG_AXON_GUIDANCE	Details ...	128	0.477293	1.77299	0.00638298	0.0542588	0.284	10077	tags=30%, list=17%, signal=37%
KEGG_VEGF_SIGNALING_PATHWAY	KEGG_VEGF_SIGNALING_PATHWAY	Details ...	76	0.437258	1.76461	0.0201207	0.0556164	0.297	18527	tags=37%, list=32%, signal=54%
KEGG_PATHWAYS_IN_CANCER	KEGG_PATHWAYS_IN_CANCER	Details ...	322	0.429807	1.75539	0.0260521	0.0579353	0.308	10935	tags=27%, list=19%, signal=33%
KEGG_SYSTEMIC_LUPUS_ERYTHEMATOSUS	KEGG_SYSTEMIC_LUPUS_ERYTHEMATOSUS	Details ...	55	0.775715	1.75297	0.0174419	0.0574757	0.313	7560	tags=75%, list=13%, signal=86%
KEGG_COMPLEMENT_AND_COAGULATION_CASCADES	KEGG_COMPLEMENT_AND_COAGULATION_CASCADES	Details ...	69	0.656145	1.75152	0.0138614	0.0563132	0.318	9153	tags=57%, list=16%, signal=67%
KEGG_MAPK_SIGNALING_PATHWAY	KEGG_MAPK_SIGNALING_PATHWAY	Details ...	266	0.41852	1.74866	0.020284	0.0560618	0.323	19516	tags=42%, list=33%, signal=62%
KEGG_MELANOMA	KEGG_MELANOMA	Details ...	71	0.544807	1.74753	0.00626305	0.0551347	0.324	7178	tags=31%, list=12%, signal=35%
KEGG_MELANOGENESIS	KEGG_MELANOGENESIS	Details ...	101	0.481501	1.7468	0.00618557	0.0539772	0.326	12306	tags=35%, list=21%, signal=44%
KEGG_FC_GAMMA_R_MEDIATED_PHAGOCYTOSIS	KEGG_FC_GAMMA_R_MEDIATED_PHAGOCYTOSIS	Details ...	93	0.490175	1.74309	0.0314961	0.0541191	0.331	9903	tags=27%, list=17%, signal=32%
KEGG_PROSTATE_CANCER	KEGG_PROSTATE_CANCER	Details ...	89	0.443688	1.7405	0.0284553	0.0544219	0.335	6444	tags=19%, list=11%, signal=21%
KEGG_HISTIDINE_METABOLISM	KEGG_HISTIDINE_METABOLISM	Details ...	28	0.566462	1.72875	0.0118577	0.0581514	0.358	11621	tags=39%, list=20%, signal=49%
KEGG_ALZHEIMERS_DISEASE	KEGG_ALZHEIMERS_DISEASE	Details ...	152	0.349919	1.72669	0.0161943	0.057708	0.361	15265	tags=19%, list=26%, signal=26%
KEGG_TYPE_I_DIABETES_MELLITUS	KEGG_TYPE_I_DIABETES_MELLITUS	Details ...	41	0.749158	1.72543	0.0198413	0.0572141	0.367	7212	tags=66%, list=12%, signal=75%
KEGG_LEUKOCYTE_TRANSENDOTHELIAL_MIGRATION	KEGG_LEUKOCYTE_TRANSENDOTHELIAL_MIGRATION	Details ...	115	0.502121	1.71815	0.0204918	0.0586606	0.381	10669	tags=34%, list=18%, signal=41%
KEGG_AUTOIMMUNE_THYROID_DISEASE	KEGG_AUTOIMMUNE_THYROID_DISEASE	Details ...	50	0.68706	1.71764	0.0244898	0.0573976	0.381	7212	tags=56%, list=12%, signal=64%
KEGG_HEMATOPOIETIC_CELL_LINEAGE	KEGG_HEMATOPOIETIC_CELL_LINEAGE	Details ...	85	0.711537	1.71755	0.016129	0.0561636	0.382	11893	tags=73%, list=20%, signal=91%
KEGG_AMYOTROPHIC_LATERAL_SCLEROSIS_ALS	KEGG_AMYOTROPHIC_LATERAL_SCLEROSIS_ALS	Details ...	53	0.45074	1.71606	0.00607287	0.0552434	0.383	8962	tags=23%, list=15%, signal=27%
KEGG_PRIMARY_BILE_ACID_BIOSYNTHESIS	KEGG_PRIMARY_BILE_ACID_BIOSYNTHESIS	Details ...	16	0.68511	1.71176	0.0189873	0.0561013	0.392	5967	tags=56%, list=10%, signal=63%
KEGG_NEUROTROPHIN_SIGNALING_PATHWAY	KEGG_NEUROTROPHIN_SIGNALING_PATHWAY	Details ...	125	0.392926	1.70829	0.0417495	0.0559242	0.399	7273	tags=17%, list=12%, signal=19%
KEGG_PRIMARY_IMMUNODEFICIENCY	KEGG_PRIMARY_IMMUNODEFICIENCY	Details ...	35	0.767283	1.70818	0.01002	0.0547591	0.399	6603	tags=66%, list=11%, signal=74%
KEGG_VIRAL_MYOCARDITIS	KEGG_VIRAL_MYOCARDITIS	Details ...	68	0.625627	1.70268	0.0295276	0.0564238	0.412	7385	tags=47%, list=13%, signal=54%
KEGG_TYPE_II_DIABETES_MELLITUS	KEGG_TYPE_II_DIABETES_MELLITUS	Details ...	47	0.493357	1.70224	0.0100806	0.0555529	0.414	8899	tags=32%, list=15%, signal=38%
KEGG_PRION_DISEASES	KEGG_PRION_DISEASES	Details ...	35	0.569638	1.70029	0.0294695	0.0554792	0.421	8609	tags=34%, list=15%, signal=40%
KEGG_ALDOSTERONE_REGULATED_SODIUM_REABSORPTION	KEGG_ALDOSTERONE_REGULATED_SODIUM_REABSORPTION	Details ...	42	0.530007	1.69451	0.0143737	0.0573121	0.436	8916	tags=36%, list=15%, signal=42%
KEGG_LONG_TERM_DEPRESSION	KEGG_LONG_TERM_DEPRESSION	Details ...	68	0.466899	1.69167	0.00819672	0.0575883	0.446	18846	tags=44%, list=32%, signal=65%
KEGG_FC_EPSILON_RI_SIGNALING_PATHWAY	KEGG_FC_EPSILON_RI_SIGNALING_PATHWAY	Details ...	79	0.458996	1.69114	0.0319361	0.0565833	0.447	15704	tags=38%, list=27%, signal=52%
KEGG_GLYCINE_SERINE_AND_THREONINE_METABOLISM	KEGG_GLYCINE_SERINE_AND_THREONINE_METABOLISM	Details ...	31	0.568512	1.68308	0.0182556	0.0588709	0.455	6264	tags=26%, list=11%, signal=29%
KEGG_INSULIN_SIGNALING_PATHWAY	KEGG_INSULIN_SIGNALING_PATHWAY	Details ...	137	0.367554	1.67686	0.0224033	0.0603001	0.462	9224	tags=18%, list=16%, signal=22%
KEGG_ABC_TRANSPORTERS	KEGG_ABC_TRANSPORTERS	Details ...	44	0.523026	1.6736	0.0161943	0.0606414	0.464	20480	tags=59%, list=35%, signal=91%
KEGG_GLIOMA	KEGG_GLIOMA	Details ...	65	0.435695	1.66598	0.0358566	0.0625605	0.479	7193	tags=20%, list=12%, signal=23%
KEGG_ASTHMA	KEGG_ASTHMA	Details ...	28	0.755473	1.66467	0.030888	0.0619735	0.48	6648	tags=75%, list=11%, signal=85%
KEGG_GLYCOLYSIS_GLUCONEOGENESIS	KEGG_GLYCOLYSIS_GLUCONEOGENESIS	Details ...	62	0.436835	1.65586	0.0186722	0.0645086	0.489	11995	tags=26%, list=21%, signal=32%
KEGG_BASAL_CELL_CARCINOMA	KEGG_BASAL_CELL_CARCINOMA	Details ...	55	0.533906	1.65011	0.0265849	0.0657739	0.492	8128	tags=35%, list=14%, signal=40%
KEGG_ALANINE_ASPARTATE_AND_GLUTAMATE_METABOLISM	KEGG_ALANINE_ASPARTATE_AND_GLUTAMATE_METABOLISM	Details ...	30	0.489305	1.64705	0.0257426	0.0661978	0.495	5339	tags=20%, list=9%, signal=22%
KEGG_WNT_SIGNALING_PATHWAY	KEGG_WNT_SIGNALING_PATHWAY	Details ...	150	0.410169	1.64207	0.0286885	0.0677509	0.506	9544	tags=23%, list=16%, signal=28%
KEGG_ALLOGRAFT_REJECTION	KEGG_ALLOGRAFT_REJECTION	Details ...	35	0.776877	1.61568	0.0431373	0.0804621	0.547	7212	tags=77%, list=12%, signal=88%
KEGG_TIGHT_JUNCTION	KEGG_TIGHT_JUNCTION	Details ...	129	0.409902	1.61498	0.0293501	0.0795665	0.549	22611	tags=44%, list=39%, signal=72%
KEGG_LEISHMANIA_INFECTION	KEGG_LEISHMANIA_INFECTION	Details ...	70	0.627067	1.60971	0.0870406	0.0806202	0.553	11915	tags=54%, list=20%, signal=68%
KEGG_GRAFT_VERSUS_HOST_DISEASE	KEGG_GRAFT_VERSUS_HOST_DISEASE	Details ...	37	0.790815	1.59004	0.0357853	0.0904335	0.589	8021	tags=81%, list=14%, signal=94%
KEGG_NICOTINATE_AND_NICOTINAMIDE_METABOLISM	KEGG_NICOTINATE_AND_NICOTINAMIDE_METABOLISM	Details ...	24	0.558839	1.58933	0.0323887	0.0893744	0.589	12985	tags=42%, list=22%, signal=54%
KEGG_ADIPOCYTOKINE_SIGNALING_PATHWAY	KEGG_ADIPOCYTOKINE_SIGNALING_PATHWAY	Details ...	67	0.412617	1.56704	0.0570265	0.100297	0.611	6232	tags=21%, list=11%, signal=23%
KEGG_ANTIGEN_PROCESSING_AND_PRESENTATION	KEGG_ANTIGEN_PROCESSING_AND_PRESENTATION	Details ...	81	0.548296	1.56078	0.0923379	0.102552	0.62	11923	tags=43%, list=20%, signal=54%
KEGG_APOPTOSIS	KEGG_APOPTOSIS	Details ...	87	0.410989	1.54514	0.0804124	0.110695	0.638	8385	tags=20%, list=14%, signal=23%
KEGG_GLYCOSAMINOGLYCAN_BIOSYNTHESIS_CHONDROITIN_SULFATE	KEGG_GLYCOSAMINOGLYCAN_BIOSYNTHESIS_CHONDROITIN_SULFATE	Details ...	22	0.540278	1.53298	0.0693069	0.117741	0.661	18675	tags=55%, list=32%, signal=80%
KEGG_TOLL_LIKE_RECEPTOR_SIGNALING_PATHWAY	KEGG_TOLL_LIKE_RECEPTOR_SIGNALING_PATHWAY	Details ...	102	0.464614	1.52334	0.102881	0.122447	0.671	7054	tags=26%, list=12%, signal=30%
KEGG_GNRH_SIGNALING_PATHWAY	KEGG_GNRH_SIGNALING_PATHWAY	Details ...	101	0.358544	1.51114	0.0531697	0.129778	0.687	15906	tags=31%, list=27%, signal=42%
KEGG_NOD_LIKE_RECEPTOR_SIGNALING_PATHWAY	KEGG_NOD_LIKE_RECEPTOR_SIGNALING_PATHWAY	Details ...	61	0.517243	1.50431	0.121622	0.133212	0.697	16029	tags=44%, list=27%, signal=61%
KEGG_NON_SMALL_CELL_LUNG_CANCER	KEGG_NON_SMALL_CELL_LUNG_CANCER	Details ...	54	0.381537	1.49707	0.10119	0.136353	0.707	9079	tags=19%, list=16%, signal=22%
KEGG_TGF_BETA_SIGNALING_PATHWAY	KEGG_TGF_BETA_SIGNALING_PATHWAY	Details ...	85	0.423827	1.49698	0.081761	0.13459	0.707	24333	tags=53%, list=42%, signal=91%
KEGG_GAP_JUNCTION	KEGG_GAP_JUNCTION	Details ...	88	0.405591	1.49603	0.0658174	0.133502	0.709	18516	tags=39%, list=32%, signal=56%
KEGG_PROGESTERONE_MEDIATED_OOCYTE_MATURATION	KEGG_PROGESTERONE_MEDIATED_OOCYTE_MATURATION	Details ...	85	0.376912	1.49227	0.0711297	0.134792	0.711	7654	tags=16%, list=13%, signal=19%
KEGG_ERBB_SIGNALING_PATHWAY	KEGG_ERBB_SIGNALING_PATHWAY	Details ...	86	0.360906	1.47311	0.125249	0.147383	0.728	7562	tags=17%, list=13%, signal=20%
KEGG_ENDOMETRIAL_CANCER	KEGG_ENDOMETRIAL_CANCER	Details ...	52	0.398436	1.4685	0.132673	0.148992	0.73	8268	tags=19%, list=14%, signal=22%
KEGG_FOCAL_ADHESION	KEGG_FOCAL_ADHESION	Details ...	197	0.428187	1.46203	0.129098	0.152378	0.737	18207	tags=42%, list=31%, signal=60%
KEGG_COLORECTAL_CANCER	KEGG_COLORECTAL_CANCER	Details ...	62	0.382794	1.46178	0.138132	0.150896	0.737	10414	tags=21%, list=18%, signal=25%
KEGG_GLYCOSPHINGOLIPID_BIOSYNTHESIS_GLOBO_SERIES	KEGG_GLYCOSPHINGOLIPID_BIOSYNTHESIS_GLOBO_SERIES	Details ...	14	0.512795	1.45407	0.0959488	0.155709	0.748	21935	tags=57%, list=38%, signal=92%
KEGG_TAURINE_AND_HYPOTAURINE_METABOLISM	KEGG_TAURINE_AND_HYPOTAURINE_METABOLISM	Details ...	10	0.571656	1.44742	0.0732673	0.158963	0.756	22148	tags=80%, list=38%, signal=129%
KEGG_PHOSPHATIDYLINOSITOL_SIGNALING_SYSTEM	KEGG_PHOSPHATIDYLINOSITOL_SIGNALING_SYSTEM	Details ...	76	0.373783	1.44154	0.129897	0.162049	0.761	29029	tags=62%, list=50%, signal=123%
KEGG_ENDOCYTOSIS	KEGG_ENDOCYTOSIS	Details ...	179	0.323131	1.43717	0.169355	0.16332	0.765	31065	tags=56%, list=53%, signal=119%
KEGG_ECM_RECEPTOR_INTERACTION	KEGG_ECM_RECEPTOR_INTERACTION	Details ...	84	0.501692	1.43237	0.139959	0.165678	0.775	20133	tags=57%, list=34%, signal=87%
KEGG_PATHOGENIC_ESCHERICHIA_COLI_INFECTION	KEGG_PATHOGENIC_ESCHERICHIA_COLI_INFECTION	Details ...	56	0.368049	1.42925	0.12024	0.166128	0.781	24333	tags=43%, list=42%, signal=73%
KEGG_GLYCOSPHINGOLIPID_BIOSYNTHESIS_LACTO_AND_NEOLACTO_SERIES	KEGG_GLYCOSPHINGOLIPID_BIOSYNTHESIS_LACTO_AND_NEOLACTO_SERIES	Details ...	26	0.484146	1.42692	0.0863158	0.166041	0.782	11147	tags=31%, list=19%, signal=38%
KEGG_SULFUR_METABOLISM	KEGG_SULFUR_METABOLISM	Details ...	13	0.548171	1.42614	0.0856574	0.164994	0.784	13997	tags=38%, list=24%, signal=51%
KEGG_LONG_TERM_POTENTIATION	KEGG_LONG_TERM_POTENTIATION	Details ...	70	0.355128	1.42102	0.103306	0.167274	0.789	11612	tags=23%, list=20%, signal=28%
KEGG_ARACHIDONIC_ACID_METABOLISM	KEGG_ARACHIDONIC_ACID_METABOLISM	Details ...	58	0.466076	1.39244	0.117296	0.189045	0.815	17797	tags=47%, list=30%, signal=67%
KEGG_PPAR_SIGNALING_PATHWAY	KEGG_PPAR_SIGNALING_PATHWAY	Details ...	69	0.406179	1.38562	0.12311	0.193241	0.822	16285	tags=35%, list=28%, signal=48%
KEGG_INOSITOL_PHOSPHATE_METABOLISM	KEGG_INOSITOL_PHOSPHATE_METABOLISM	Details ...	54	0.368403	1.37696	0.159046	0.198346	0.831	32446	tags=74%, list=56%, signal=167%
KEGG_STEROID_HORMONE_BIOSYNTHESIS	KEGG_STEROID_HORMONE_BIOSYNTHESIS	Details ...	55	0.493068	1.37393	0.124	0.19957	0.836	14547	tags=42%, list=25%, signal=56%
KEGG_NITROGEN_METABOLISM	KEGG_NITROGEN_METABOLISM	Details ...	23	0.485625	1.36998	0.0946502	0.200922	0.838	12696	tags=39%, list=22%, signal=50%
KEGG_SPHINGOLIPID_METABOLISM	KEGG_SPHINGOLIPID_METABOLISM	Details ...	36	0.407328	1.36558	0.129979	0.202311	0.841	4844	tags=17%, list=8%, signal=18%
KEGG_RIBOFLAVIN_METABOLISM	KEGG_RIBOFLAVIN_METABOLISM	Details ...	14	0.474743	1.36541	0.117409	0.200326	0.841	15317	tags=36%, list=26%, signal=48%
KEGG_ARGININE_AND_PROLINE_METABOLISM	KEGG_ARGININE_AND_PROLINE_METABOLISM	Details ...	53	0.399657	1.35518	0.122917	0.207458	0.849	24910	tags=47%, list=43%, signal=82%
KEGG_SMALL_CELL_LUNG_CANCER	KEGG_SMALL_CELL_LUNG_CANCER	Details ...	84	0.363285	1.34865	0.177515	0.211087	0.855	3351	tags=13%, list=6%, signal=14%
KEGG_STARCH_AND_SUCROSE_METABOLISM	KEGG_STARCH_AND_SUCROSE_METABOLISM		52	0.422029	1.34643	0.132383	0.211055	0.858	12973	tags=27%, list=22%, signal=35%
KEGG_GLYCOSPHINGOLIPID_BIOSYNTHESIS_GANGLIO_SERIES	KEGG_GLYCOSPHINGOLIPID_BIOSYNTHESIS_GANGLIO_SERIES		15	0.482534	1.34463	0.139535	0.210373	0.858	6652	tags=27%, list=11%, signal=30%
KEGG_ETHER_LIPID_METABOLISM	KEGG_ETHER_LIPID_METABOLISM		30	0.422734	1.34317	0.141988	0.209752	0.859	17797	tags=37%, list=30%, signal=53%
KEGG_ADHERENS_JUNCTION	KEGG_ADHERENS_JUNCTION		68	0.348205	1.33459	0.184676	0.215525	0.864	8685	tags=19%, list=15%, signal=22%
KEGG_LINOLEIC_ACID_METABOLISM	KEGG_LINOLEIC_ACID_METABOLISM		29	0.531972	1.33221	0.151093	0.215731	0.868	17797	tags=59%, list=30%, signal=84%
KEGG_VASOPRESSIN_REGULATED_WATER_REABSORPTION	KEGG_VASOPRESSIN_REGULATED_WATER_REABSORPTION		44	0.335565	1.3247	0.164927	0.220133	0.871	12361	tags=18%, list=21%, signal=23%
KEGG_PEROXISOME	KEGG_PEROXISOME		78	0.334367	1.3234	0.194332	0.21923	0.872	20758	tags=27%, list=36%, signal=42%
KEGG_GLYCOSAMINOGLYCAN_BIOSYNTHESIS_HEPARAN_SULFATE	KEGG_GLYCOSAMINOGLYCAN_BIOSYNTHESIS_HEPARAN_SULFATE		26	0.406869	1.3098	0.155556	0.229443	0.882	19860	tags=42%, list=34%, signal=64%
KEGG_HUNTINGTONS_DISEASE	KEGG_HUNTINGTONS_DISEASE		167	0.272292	1.30132	0.234216	0.235447	0.886	7809	tags=10%, list=13%, signal=11%
KEGG_O_GLYCAN_BIOSYNTHESIS	KEGG_O_GLYCAN_BIOSYNTHESIS		29	0.431261	1.29894	0.158859	0.235172	0.886	21935	tags=55%, list=38%, signal=88%
KEGG_CYTOSOLIC_DNA_SENSING_PATHWAY	KEGG_CYTOSOLIC_DNA_SENSING_PATHWAY		53	0.396682	1.28771	0.194154	0.242934	0.895	27971	tags=58%, list=48%, signal=112%
KEGG_RIG_I_LIKE_RECEPTOR_SIGNALING_PATHWAY	KEGG_RIG_I_LIKE_RECEPTOR_SIGNALING_PATHWAY		69	0.346254	1.28208	0.211499	0.24579	0.899	34585	tags=77%, list=59%, signal=188%
KEGG_BETA_ALANINE_METABOLISM	KEGG_BETA_ALANINE_METABOLISM		22	0.400096	1.25914	0.2	0.266095	0.915	5621	tags=18%, list=10%, signal=20%
KEGG_EPITHELIAL_CELL_SIGNALING_IN_HELICOBACTER_PYLORI_INFECTION	KEGG_EPITHELIAL_CELL_SIGNALING_IN_HELICOBACTER_PYLORI_INFECTION		68	0.312403	1.2441	0.239216	0.277487	0.918	12046	tags=19%, list=21%, signal=24%
KEGG_MTOR_SIGNALING_PATHWAY	KEGG_MTOR_SIGNALING_PATHWAY		51	0.315551	1.2409	0.229249	0.278242	0.92	6381	tags=12%, list=11%, signal=13%
KEGG_DRUG_METABOLISM_CYTOCHROME_P450	KEGG_DRUG_METABOLISM_CYTOCHROME_P450		71	0.457764	1.23571	0.232465	0.280712	0.923	17862	tags=44%, list=31%, signal=63%
KEGG_CYSTEINE_AND_METHIONINE_METABOLISM	KEGG_CYSTEINE_AND_METHIONINE_METABOLISM		34	0.35243	1.23061	0.253138	0.283122	0.923	11794	tags=21%, list=20%, signal=26%
KEGG_CHRONIC_MYELOID_LEUKEMIA	KEGG_CHRONIC_MYELOID_LEUKEMIA		73	0.304381	1.21683	0.272908	0.29407	0.931	34098	tags=62%, list=58%, signal=148%
KEGG_PARKINSONS_DISEASE	KEGG_PARKINSONS_DISEASE		113	0.268912	1.21338	0.254509	0.294928	0.933	6432	tags=7%, list=11%, signal=8%
KEGG_RENAL_CELL_CARCINOMA	KEGG_RENAL_CELL_CARCINOMA		66	0.319037	1.20566	0.305284	0.300331	0.935	26840	tags=42%, list=46%, signal=78%
KEGG_FATTY_ACID_METABOLISM	KEGG_FATTY_ACID_METABOLISM		42	0.359452	1.20335	0.29505	0.300112	0.935	24860	tags=40%, list=43%, signal=70%
KEGG_GLYCOSAMINOGLYCAN_BIOSYNTHESIS_KERATAN_SULFATE	KEGG_GLYCOSAMINOGLYCAN_BIOSYNTHESIS_KERATAN_SULFATE		15	0.422405	1.19484	0.289583	0.306348	0.94	29921	tags=73%, list=51%, signal=150%
KEGG_OTHER_GLYCAN_DEGRADATION	KEGG_OTHER_GLYCAN_DEGRADATION		16	0.417763	1.18953	0.270955	0.309086	0.943	709	tags=6%, list=1%, signal=6%
KEGG_GLYCOSAMINOGLYCAN_DEGRADATION	KEGG_GLYCOSAMINOGLYCAN_DEGRADATION		21	0.397579	1.18379	0.287938	0.312197	0.947	20320	tags=38%, list=35%, signal=58%
KEGG_ALPHA_LINOLENIC_ACID_METABOLISM	KEGG_ALPHA_LINOLENIC_ACID_METABOLISM		19	0.440564	1.18188	0.254509	0.31161	0.95	23533	tags=58%, list=40%, signal=97%
KEGG_PYRUVATE_METABOLISM	KEGG_PYRUVATE_METABOLISM		40	0.30286	1.17721	0.275654	0.313684	0.952	11475	tags=15%, list=20%, signal=19%
KEGG_RETINOL_METABOLISM	KEGG_RETINOL_METABOLISM		64	0.419576	1.16288	0.288306	0.326008	0.961	17806	tags=42%, list=30%, signal=61%
KEGG_SNARE_INTERACTIONS_IN_VESICULAR_TRANSPORT	KEGG_SNARE_INTERACTIONS_IN_VESICULAR_TRANSPORT		38	0.334094	1.15405	0.308851	0.332754	0.963	7616	tags=13%, list=13%, signal=15%
KEGG_CIRCADIAN_RHYTHM_MAMMAL	KEGG_CIRCADIAN_RHYTHM_MAMMAL		13	0.423218	1.14004	0.340551	0.34518	0.966	16858	tags=46%, list=29%, signal=65%
KEGG_VIBRIO_CHOLERAE_INFECTION	KEGG_VIBRIO_CHOLERAE_INFECTION		53	0.278585	1.13012	0.352564	0.352426	0.969	35293	tags=58%, list=60%, signal=148%
KEGG_MATURITY_ONSET_DIABETES_OF_THE_YOUNG	KEGG_MATURITY_ONSET_DIABETES_OF_THE_YOUNG		25	0.433107	1.11454	0.351695	0.366845	0.974	22454	tags=60%, list=38%, signal=97%
KEGG_BUTANOATE_METABOLISM	KEGG_BUTANOATE_METABOLISM		34	0.316493	1.11243	0.331992	0.366597	0.975	25661	tags=35%, list=44%, signal=63%
KEGG_DRUG_METABOLISM_OTHER_ENZYMES	KEGG_DRUG_METABOLISM_OTHER_ENZYMES		51	0.360016	1.10252	0.334653	0.374271	0.978	26515	tags=53%, list=45%, signal=97%
KEGG_PROTEASOME	KEGG_PROTEASOME		45	0.335761	1.09178	0.376471	0.383419	0.98	18297	tags=16%, list=31%, signal=23%
KEGG_LYSOSOME	KEGG_LYSOSOME		121	0.264496	1.09054	0.387476	0.38204	0.98	39012	tags=73%, list=67%, signal=219%
KEGG_GLYCEROPHOSPHOLIPID_METABOLISM	KEGG_GLYCEROPHOSPHOLIPID_METABOLISM		72	0.269504	1.08537	0.360324	0.385353	0.981	35114	tags=65%, list=60%, signal=164%
KEGG_TASTE_TRANSDUCTION	KEGG_TASTE_TRANSDUCTION		51	0.370583	1.07974	0.390658	0.388873	0.981	24022	tags=51%, list=41%, signal=87%
KEGG_SELENOAMINO_ACID_METABOLISM	KEGG_SELENOAMINO_ACID_METABOLISM		24	0.315613	1.06777	0.39243	0.398461	0.986	23885	tags=42%, list=41%, signal=70%
KEGG_OOCYTE_MEIOSIS	KEGG_OOCYTE_MEIOSIS		111	0.24972	1.06312	0.412371	0.400666	0.986	6477	tags=10%, list=11%, signal=11%
KEGG_PANCREATIC_CANCER	KEGG_PANCREATIC_CANCER		69	0.27253	1.05505	0.419608	0.407421	0.988	6418	tags=12%, list=11%, signal=13%
KEGG_PROPANOATE_METABOLISM	KEGG_PROPANOATE_METABOLISM		32	0.315554	1.05267	0.437376	0.40774	0.989	5951	tags=13%, list=10%, signal=14%
KEGG_NOTCH_SIGNALING_PATHWAY	KEGG_NOTCH_SIGNALING_PATHWAY		47	0.265166	1.04246	0.397614	0.4162	0.99	21214	tags=28%, list=36%, signal=43%
KEGG_REGULATION_OF_AUTOPHAGY	KEGG_REGULATION_OF_AUTOPHAGY		34	0.316861	1.04134	0.417191	0.414805	0.99	35057	tags=74%, list=60%, signal=184%
KEGG_N_GLYCAN_BIOSYNTHESIS	KEGG_N_GLYCAN_BIOSYNTHESIS		46	0.294956	1.00343	0.48125	0.453728	0.994	30950	tags=39%, list=53%, signal=83%
KEGG_GALACTOSE_METABOLISM	KEGG_GALACTOSE_METABOLISM		26	0.271065	0.971558	0.480885	0.488217	0.994	15268	tags=15%, list=26%, signal=21%
KEGG_AMINO_SUGAR_AND_NUCLEOTIDE_SUGAR_METABOLISM	KEGG_AMINO_SUGAR_AND_NUCLEOTIDE_SUGAR_METABOLISM		43	0.261579	0.927651	0.535433	0.538393	0.999	7941	tags=9%, list=14%, signal=11%
KEGG_METABOLISM_OF_XENOBIOTICS_BY_CYTOCHROME_P450	KEGG_METABOLISM_OF_XENOBIOTICS_BY_CYTOCHROME_P450		69	0.351859	0.923789	0.539526	0.540183	0.999	17806	tags=35%, list=30%, signal=50%
KEGG_BASAL_TRANSCRIPTION_FACTORS	KEGG_BASAL_TRANSCRIPTION_FACTORS		35	0.278828	0.919704	0.534021	0.540972	0.999	40120	tags=86%, list=69%, signal=274%
KEGG_LYSINE_DEGRADATION	KEGG_LYSINE_DEGRADATION		39	0.253525	0.916768	0.568589	0.541132	0.999	32919	tags=46%, list=56%, signal=106%
KEGG_GLYCEROLIPID_METABOLISM	KEGG_GLYCEROLIPID_METABOLISM		43	0.244451	0.888772	0.618661	0.5729	0.999	13145	tags=19%, list=23%, signal=24%
KEGG_CITRATE_CYCLE_TCA_CYCLE	KEGG_CITRATE_CYCLE_TCA_CYCLE		31	0.269497	0.877015	0.613726	0.585164	0.999	40171	tags=77%, list=69%, signal=248%
KEGG_STEROID_BIOSYNTHESIS	KEGG_STEROID_BIOSYNTHESIS		17	0.308564	0.876166	0.594862	0.582314	0.999	2401	tags=6%, list=4%, signal=6%
KEGG_PORPHYRIN_AND_CHLOROPHYLL_METABOLISM	KEGG_PORPHYRIN_AND_CHLOROPHYLL_METABOLISM		40	0.287585	0.85772	0.573146	0.601617	0.999	28108	tags=43%, list=48%, signal=82%
KEGG_BLADDER_CANCER	KEGG_BLADDER_CANCER		41	0.238361	0.843957	0.606061	0.616833	0.999	22039	tags=29%, list=38%, signal=47%
KEGG_VALINE_LEUCINE_AND_ISOLEUCINE_DEGRADATION	KEGG_VALINE_LEUCINE_AND_ISOLEUCINE_DEGRADATION		43	0.240092	0.835929	0.64898	0.622653	0.999	40490	tags=74%, list=69%, signal=243%
KEGG_OLFACTORY_TRANSDUCTION	KEGG_OLFACTORY_TRANSDUCTION		387	0.273969	0.832543	0.830578	0.622578	0.999	28564	tags=48%, list=49%, signal=93%
KEGG_ASCORBATE_AND_ALDARATE_METABOLISM	KEGG_ASCORBATE_AND_ALDARATE_METABOLISM		25	0.336352	0.821168	0.640159	0.63325	0.999	28108	tags=60%, list=48%, signal=116%
KEGG_BIOSYNTHESIS_OF_UNSATURATED_FATTY_ACIDS	KEGG_BIOSYNTHESIS_OF_UNSATURATED_FATTY_ACIDS		20	0.282407	0.81888	0.644898	0.632733	0.999	27953	tags=45%, list=48%, signal=86%
KEGG_UBIQUITIN_MEDIATED_PROTEOLYSIS	KEGG_UBIQUITIN_MEDIATED_PROTEOLYSIS		130	0.213275	0.809892	0.666667	0.640819	1	36810	tags=61%, list=63%, signal=164%
KEGG_FRUCTOSE_AND_MANNOSE_METABOLISM	KEGG_FRUCTOSE_AND_MANNOSE_METABOLISM		33	0.216972	0.783866	0.712871	0.672315	1	18699	tags=18%, list=32%, signal=27%
KEGG_ONE_CARBON_POOL_BY_FOLATE	KEGG_ONE_CARBON_POOL_BY_FOLATE		17	0.261577	0.781223	0.718876	0.671521	1	28281	tags=41%, list=48%, signal=80%
KEGG_FOLATE_BIOSYNTHESIS	KEGG_FOLATE_BIOSYNTHESIS		10	0.284795	0.739339	0.771255	0.723648	1	20573	tags=30%, list=35%, signal=46%
KEGG_PYRIMIDINE_METABOLISM	KEGG_PYRIMIDINE_METABOLISM		98	0.178605	0.730014	0.677543	0.731903	1	8119	tags=7%, list=14%, signal=8%
KEGG_GLYOXYLATE_AND_DICARBOXYLATE_METABOLISM	KEGG_GLYOXYLATE_AND_DICARBOXYLATE_METABOLISM		16	0.233714	0.699904	0.819608	0.767152	1	32328	tags=44%, list=55%, signal=98%
KEGG_LIMONENE_AND_PINENE_DEGRADATION	KEGG_LIMONENE_AND_PINENE_DEGRADATION		9	0.278132	0.698616	0.81336	0.764298	1	31506	tags=56%, list=54%, signal=121%
KEGG_P53_SIGNALING_PATHWAY	KEGG_P53_SIGNALING_PATHWAY		66	0.173775	0.683273	0.786116	0.779602	1	10230	tags=12%, list=18%, signal=15%
KEGG_NON_HOMOLOGOUS_END_JOINING	KEGG_NON_HOMOLOGOUS_END_JOINING		12	0.234235	0.615144	0.935818	0.854877	1	32623	tags=50%, list=56%, signal=113%
KEGG_PENTOSE_AND_GLUCURONATE_INTERCONVERSIONS	KEGG_PENTOSE_AND_GLUCURONATE_INTERCONVERSIONS		28	0.246066	0.607845	0.856287	0.857561	1	28108	tags=46%, list=48%, signal=89%
KEGG_PENTOSE_PHOSPHATE_PATHWAY	KEGG_PENTOSE_PHOSPHATE_PATHWAY		27	0.174322	0.603636	0.892644	0.857553	1	28261	tags=33%, list=48%, signal=65%

## Sheet: gsea_report_for_L_ADARB2
NAME	GS<br> follow link to MSigDB	GS DETAILS	SIZE	ES	NES	NOM p-val	FDR q-val	FWER p-val	RANK AT MAX	LEADING EDGE
KEGG_VALINE_LEUCINE_AND_ISOLEUCINE_BIOSYNTHESIS	KEGG_VALINE_LEUCINE_AND_ISOLEUCINE_BIOSYNTHESIS	Details ...	8	-0.590181	-1.4772	0.0653846	1	0.752	23933	tags=100%, list=41%, signal=169%
KEGG_DNA_REPLICATION	KEGG_DNA_REPLICATION	Details ...	36	-0.564333	-1.42405	0.10609	0.748111	0.799	8372	tags=61%, list=14%, signal=71%
KEGG_RIBOSOME	KEGG_RIBOSOME	Details ...	88	-0.520671	-1.4005	0.116424	0.55417	0.817	9480	tags=69%, list=16%, signal=83%
KEGG_AMINOACYL_TRNA_BIOSYNTHESIS	KEGG_AMINOACYL_TRNA_BIOSYNTHESIS	Details ...	22	-0.505235	-1.32336	0.106	0.582446	0.875	28899	tags=100%, list=49%, signal=198%
KEGG_HOMOLOGOUS_RECOMBINATION	KEGG_HOMOLOGOUS_RECOMBINATION	Details ...	26	-0.47803	-1.29629	0.214008	0.520457	0.895	6864	tags=38%, list=12%, signal=44%
KEGG_TERPENOID_BACKBONE_BIOSYNTHESIS	KEGG_TERPENOID_BACKBONE_BIOSYNTHESIS	Details ...	15	-0.37216	-1.03836	0.392354	0.996626	0.982	36663	tags=100%, list=63%, signal=269%
KEGG_RNA_POLYMERASE	KEGG_RNA_POLYMERASE	Details ...	29	-0.310515	-1.01476	0.43295	0.909588	0.986	23318	tags=93%, list=40%, signal=155%
KEGG_MISMATCH_REPAIR	KEGG_MISMATCH_REPAIR	Details ...	23	-0.386164	-1.00001	0.481113	0.828498	0.99	27797	tags=96%, list=48%, signal=183%
KEGG_GLYCOSYLPHOSPHATIDYLINOSITOL_GPI_ANCHOR_BIOSYNTHESIS	KEGG_GLYCOSYLPHOSPHATIDYLINOSITOL_GPI_ANCHOR_BIOSYNTHESIS	Details ...	25	-0.342683	-0.993122	0.496124	0.749429	0.991	38387	tags=100%, list=66%, signal=292%
KEGG_NUCLEOTIDE_EXCISION_REPAIR	KEGG_NUCLEOTIDE_EXCISION_REPAIR	Details ...	44	-0.295376	-0.876751	0.594705	0.888729	0.998	24946	tags=91%, list=43%, signal=159%
KEGG_SPLICEOSOME	KEGG_SPLICEOSOME	Details ...	126	-0.270072	-0.873884	0.616935	0.812234	0.998	32063	tags=95%, list=55%, signal=211%
KEGG_CELL_CYCLE	KEGG_CELL_CYCLE	Details ...	124	-0.225838	-0.787815	0.633466	0.894249	1	4060	tags=21%, list=7%, signal=22%
KEGG_PROTEIN_EXPORT	KEGG_PROTEIN_EXPORT	Details ...	23	-0.242435	-0.709682	0.860465	0.955452	1	44237	tags=100%, list=76%, signal=413%
KEGG_GLUTATHIONE_METABOLISM	KEGG_GLUTATHIONE_METABOLISM	Details ...	49	-0.179641	-0.636598	0.863071	0.995023	1	4527	tags=20%, list=8%, signal=22%
KEGG_RNA_DEGRADATION	KEGG_RNA_DEGRADATION	Details ...	56	-0.174772	-0.599101	0.907662	0.975982	1	36446	tags=95%, list=62%, signal=252%
KEGG_BASE_EXCISION_REPAIR	KEGG_BASE_EXCISION_REPAIR	Details ...	34	-0.179259	-0.5594	0.920635	0.957798	1	5562	tags=18%, list=10%, signal=19%
KEGG_OXIDATIVE_PHOSPHORYLATION	KEGG_OXIDATIVE_PHOSPHORYLATION	Details ...	115	-0.114091	-0.493332	0.9375	0.950954	1	26244	tags=87%, list=45%, signal=158%

## Sheet: gsea_report_for_H_COL9A2
NAME	GS<br> follow link to MSigDB	GS DETAILS	SIZE	ES	NES	NOM p-val	FDR q-val	FWER p-val	RANK AT MAX	LEADING EDGE
KEGG_GLYCEROPHOSPHOLIPID_METABOLISM	KEGG_GLYCEROPHOSPHOLIPID_METABOLISM	Details ...	72	0.491897	1.93581	0.00192678	0.324432	0.1	20959	tags=64%, list=36%, signal=100%
KEGG_ALANINE_ASPARTATE_AND_GLUTAMATE_METABOLISM	KEGG_ALANINE_ASPARTATE_AND_GLUTAMATE_METABOLISM	Details ...	30	0.576412	1.83153	0	0.5133	0.211	8142	tags=33%, list=14%, signal=39%
KEGG_PEROXISOME	KEGG_PEROXISOME	Details ...	78	0.48718	1.8235	0.00967118	0.370282	0.221	26757	tags=82%, list=46%, signal=151%
KEGG_ETHER_LIPID_METABOLISM	KEGG_ETHER_LIPID_METABOLISM	Details ...	30	0.573547	1.79172	0.00773694	0.365771	0.257	11139	tags=47%, list=19%, signal=58%
KEGG_ARACHIDONIC_ACID_METABOLISM	KEGG_ARACHIDONIC_ACID_METABOLISM	Details ...	58	0.587717	1.74941	0.0059761	0.419097	0.313	11057	tags=45%, list=19%, signal=55%
KEGG_GLYCINE_SERINE_AND_THREONINE_METABOLISM	KEGG_GLYCINE_SERINE_AND_THREONINE_METABOLISM	Details ...	31	0.601936	1.71761	0.0135135	0.439932	0.348	14902	tags=52%, list=26%, signal=69%
KEGG_CARDIAC_MUSCLE_CONTRACTION	KEGG_CARDIAC_MUSCLE_CONTRACTION	Details ...	78	0.504242	1.71187	0.022	0.393168	0.354	13211	tags=36%, list=23%, signal=46%
KEGG_GLYCOLYSIS_GLUCONEOGENESIS	KEGG_GLYCOLYSIS_GLUCONEOGENESIS	Details ...	62	0.451876	1.69679	0.0266667	0.384656	0.373	14251	tags=34%, list=24%, signal=45%
KEGG_FATTY_ACID_METABOLISM	KEGG_FATTY_ACID_METABOLISM	Details ...	42	0.492578	1.69423	0.0368932	0.348461	0.374	19517	tags=60%, list=33%, signal=89%
KEGG_ABC_TRANSPORTERS	KEGG_ABC_TRANSPORTERS	Details ...	44	0.532902	1.69378	0.0160966	0.314291	0.374	18079	tags=55%, list=31%, signal=79%
KEGG_TIGHT_JUNCTION	KEGG_TIGHT_JUNCTION	Details ...	129	0.42788	1.6903	0.0266667	0.29129	0.38	14896	tags=34%, list=26%, signal=46%
KEGG_ALDOSTERONE_REGULATED_SODIUM_REABSORPTION	KEGG_ALDOSTERONE_REGULATED_SODIUM_REABSORPTION	Details ...	42	0.518891	1.67867	0.0157171	0.291619	0.396	15755	tags=43%, list=27%, signal=59%
KEGG_INSULIN_SIGNALING_PATHWAY	KEGG_INSULIN_SIGNALING_PATHWAY	Details ...	137	0.386496	1.67528	0.0464217	0.275893	0.403	27406	tags=58%, list=47%, signal=110%
KEGG_TYPE_II_DIABETES_MELLITUS	KEGG_TYPE_II_DIABETES_MELLITUS	Details ...	47	0.498328	1.67523	0.0217391	0.256451	0.404	15755	tags=47%, list=27%, signal=64%
KEGG_GLYCOSPHINGOLIPID_BIOSYNTHESIS_LACTO_AND_NEOLACTO_SERIES	KEGG_GLYCOSPHINGOLIPID_BIOSYNTHESIS_LACTO_AND_NEOLACTO_SERIES	Details ...	26	0.575869	1.66588	0.0287908	0.254257	0.414	16448	tags=58%, list=28%, signal=80%
KEGG_GLYCOSAMINOGLYCAN_BIOSYNTHESIS_HEPARAN_SULFATE	KEGG_GLYCOSAMINOGLYCAN_BIOSYNTHESIS_HEPARAN_SULFATE	Details ...	26	0.538597	1.66309	0.0219124	0.243559	0.418	21027	tags=65%, list=36%, signal=102%
KEGG_LINOLEIC_ACID_METABOLISM	KEGG_LINOLEIC_ACID_METABOLISM	Details ...	29	0.646874	1.66116	0.0203666	0.232505	0.419	11792	tags=62%, list=20%, signal=78%
KEGG_DRUG_METABOLISM_OTHER_ENZYMES	KEGG_DRUG_METABOLISM_OTHER_ENZYMES	Details ...	51	0.534817	1.65795	0.0263692	0.224429	0.423	13763	tags=47%, list=24%, signal=62%
KEGG_GNRH_SIGNALING_PATHWAY	KEGG_GNRH_SIGNALING_PATHWAY	Details ...	101	0.398122	1.64467	0.0292398	0.231943	0.437	25672	tags=58%, list=44%, signal=104%
KEGG_BUTANOATE_METABOLISM	KEGG_BUTANOATE_METABOLISM	Details ...	34	0.479914	1.63962	0.0295276	0.228258	0.441	16128	tags=41%, list=28%, signal=57%
KEGG_STEROID_HORMONE_BIOSYNTHESIS	KEGG_STEROID_HORMONE_BIOSYNTHESIS	Details ...	55	0.575995	1.63518	0.0248963	0.223556	0.448	14506	tags=58%, list=25%, signal=77%
KEGG_ASCORBATE_AND_ALDARATE_METABOLISM	KEGG_ASCORBATE_AND_ALDARATE_METABOLISM	Details ...	25	0.652504	1.62652	0.0468432	0.226393	0.459	13763	tags=60%, list=24%, signal=78%
KEGG_GLYCOSPHINGOLIPID_BIOSYNTHESIS_GLOBO_SERIES	KEGG_GLYCOSPHINGOLIPID_BIOSYNTHESIS_GLOBO_SERIES	Details ...	14	0.586664	1.62532	0.0328185	0.218499	0.461	18789	tags=64%, list=32%, signal=95%
KEGG_TAURINE_AND_HYPOTAURINE_METABOLISM	KEGG_TAURINE_AND_HYPOTAURINE_METABOLISM	Details ...	10	0.656353	1.60194	0.0136452	0.246911	0.503	7074	tags=40%, list=12%, signal=46%
KEGG_DRUG_METABOLISM_CYTOCHROME_P450	KEGG_DRUG_METABOLISM_CYTOCHROME_P450	Details ...	71	0.566815	1.6012	0.0581162	0.23825	0.505	14603	tags=56%, list=25%, signal=75%
KEGG_METABOLISM_OF_XENOBIOTICS_BY_CYTOCHROME_P450	KEGG_METABOLISM_OF_XENOBIOTICS_BY_CYTOCHROME_P450	Details ...	69	0.583119	1.593	0.0607287	0.241208	0.515	14603	tags=58%, list=25%, signal=77%
KEGG_PENTOSE_AND_GLUCURONATE_INTERCONVERSIONS	KEGG_PENTOSE_AND_GLUCURONATE_INTERCONVERSIONS	Details ...	28	0.63796	1.58662	0.0541667	0.243322	0.53	13763	tags=64%, list=24%, signal=84%
KEGG_ALPHA_LINOLENIC_ACID_METABOLISM	KEGG_ALPHA_LINOLENIC_ACID_METABOLISM	Details ...	19	0.600559	1.58624	0.0214008	0.235082	0.531	11259	tags=53%, list=19%, signal=65%
KEGG_PORPHYRIN_AND_CHLOROPHYLL_METABOLISM	KEGG_PORPHYRIN_AND_CHLOROPHYLL_METABOLISM	Details ...	40	0.530391	1.58254	0.0672269	0.231567	0.538	13763	tags=43%, list=24%, signal=56%
KEGG_VALINE_LEUCINE_AND_ISOLEUCINE_DEGRADATION	KEGG_VALINE_LEUCINE_AND_ISOLEUCINE_DEGRADATION	Details ...	43	0.471712	1.58234	0.0760234	0.224364	0.54	19405	tags=56%, list=33%, signal=84%
KEGG_STARCH_AND_SUCROSE_METABOLISM	KEGG_STARCH_AND_SUCROSE_METABOLISM	Details ...	52	0.495617	1.58191	0.0350515	0.217544	0.541	18735	tags=54%, list=32%, signal=79%
KEGG_PPAR_SIGNALING_PATHWAY	KEGG_PPAR_SIGNALING_PATHWAY	Details ...	69	0.46017	1.58146	0.0348837	0.211076	0.541	19277	tags=54%, list=33%, signal=80%
KEGG_HEDGEHOG_SIGNALING_PATHWAY	KEGG_HEDGEHOG_SIGNALING_PATHWAY	Details ...	56	0.51601	1.57489	0.0412574	0.213518	0.554	14972	tags=45%, list=26%, signal=60%
KEGG_MAPK_SIGNALING_PATHWAY	KEGG_MAPK_SIGNALING_PATHWAY	Details ...	266	0.390806	1.57357	0.0656371	0.209562	0.555	26390	tags=59%, list=45%, signal=107%
KEGG_PHENYLALANINE_METABOLISM	KEGG_PHENYLALANINE_METABOLISM	Details ...	17	0.588041	1.55359	0.0382409	0.227891	0.579	15245	tags=53%, list=26%, signal=72%
KEGG_BASAL_CELL_CARCINOMA	KEGG_BASAL_CELL_CARCINOMA	Details ...	55	0.504939	1.55274	0.0660377	0.222668	0.581	20172	tags=58%, list=35%, signal=89%
KEGG_CALCIUM_SIGNALING_PATHWAY	KEGG_CALCIUM_SIGNALING_PATHWAY	Details ...	177	0.453574	1.52984	0.0581162	0.246171	0.619	14550	tags=37%, list=25%, signal=50%
KEGG_NITROGEN_METABOLISM	KEGG_NITROGEN_METABOLISM	Details ...	23	0.541985	1.52618	0.027027	0.244034	0.627	3405	tags=26%, list=6%, signal=28%
KEGG_FC_EPSILON_RI_SIGNALING_PATHWAY	KEGG_FC_EPSILON_RI_SIGNALING_PATHWAY	Details ...	79	0.416485	1.52449	0.0812379	0.239813	0.629	23222	tags=53%, list=40%, signal=88%
KEGG_BETA_ALANINE_METABOLISM	KEGG_BETA_ALANINE_METABOLISM	Details ...	22	0.498163	1.52397	0.0536398	0.23477	0.629	19405	tags=45%, list=33%, signal=68%
KEGG_AXON_GUIDANCE	KEGG_AXON_GUIDANCE	Details ...	128	0.413219	1.52105	0.0893536	0.233142	0.635	17086	tags=40%, list=29%, signal=56%
KEGG_RETINOL_METABOLISM	KEGG_RETINOL_METABOLISM	Details ...	64	0.530065	1.51693	0.0670732	0.233028	0.64	13763	tags=52%, list=24%, signal=67%
KEGG_ALZHEIMERS_DISEASE	KEGG_ALZHEIMERS_DISEASE	Details ...	152	0.355188	1.5134	0.118774	0.232646	0.645	31563	tags=65%, list=54%, signal=141%
KEGG_PHOSPHATIDYLINOSITOL_SIGNALING_SYSTEM	KEGG_PHOSPHATIDYLINOSITOL_SIGNALING_SYSTEM	Details ...	76	0.391751	1.5099	0.0974659	0.232007	0.652	23336	tags=55%, list=40%, signal=92%
KEGG_PRIMARY_BILE_ACID_BIOSYNTHESIS	KEGG_PRIMARY_BILE_ACID_BIOSYNTHESIS	Details ...	16	0.597909	1.50766	0.0658683	0.229294	0.654	17342	tags=75%, list=30%, signal=107%
KEGG_NOTCH_SIGNALING_PATHWAY	KEGG_NOTCH_SIGNALING_PATHWAY	Details ...	47	0.415093	1.50697	0.0921569	0.225262	0.654	27691	tags=64%, list=47%, signal=121%
KEGG_INOSITOL_PHOSPHATE_METABOLISM	KEGG_INOSITOL_PHOSPHATE_METABOLISM	Details ...	54	0.407528	1.50134	0.0861057	0.227336	0.663	23336	tags=57%, list=40%, signal=96%
KEGG_TYROSINE_METABOLISM	KEGG_TYROSINE_METABOLISM	Details ...	40	0.487498	1.50087	0.0688336	0.223261	0.664	17576	tags=52%, list=30%, signal=75%
KEGG_ENDOCYTOSIS	KEGG_ENDOCYTOSIS	Details ...	179	0.369304	1.4998	0.116279	0.219931	0.665	28625	tags=68%, list=49%, signal=133%
KEGG_VASOPRESSIN_REGULATED_WATER_REABSORPTION	KEGG_VASOPRESSIN_REGULATED_WATER_REABSORPTION	Details ...	44	0.394823	1.49711	0.0910891	0.218553	0.668	32007	tags=82%, list=55%, signal=181%
KEGG_VASCULAR_SMOOTH_MUSCLE_CONTRACTION	KEGG_VASCULAR_SMOOTH_MUSCLE_CONTRACTION	Details ...	112	0.421309	1.49457	0.0880626	0.216646	0.668	13211	tags=30%, list=23%, signal=39%
KEGG_SELENOAMINO_ACID_METABOLISM	KEGG_SELENOAMINO_ACID_METABOLISM	Details ...	24	0.478276	1.49137	0.0825516	0.216124	0.675	28442	tags=83%, list=49%, signal=162%
KEGG_AMYOTROPHIC_LATERAL_SCLEROSIS_ALS	KEGG_AMYOTROPHIC_LATERAL_SCLEROSIS_ALS	Details ...	53	0.40267	1.4873	0.0701754	0.216838	0.679	26940	tags=64%, list=46%, signal=119%
KEGG_HUNTINGTONS_DISEASE	KEGG_HUNTINGTONS_DISEASE	Details ...	167	0.357918	1.48546	0.144788	0.214783	0.679	30246	tags=65%, list=52%, signal=134%
KEGG_SPHINGOLIPID_METABOLISM	KEGG_SPHINGOLIPID_METABOLISM	Details ...	36	0.443722	1.47929	0.0998117	0.217083	0.685	17139	tags=47%, list=29%, signal=67%
KEGG_MATURITY_ONSET_DIABETES_OF_THE_YOUNG	KEGG_MATURITY_ONSET_DIABETES_OF_THE_YOUNG	Details ...	25	0.605963	1.47557	0.0694445	0.217082	0.687	15943	tags=64%, list=27%, signal=88%
KEGG_VEGF_SIGNALING_PATHWAY	KEGG_VEGF_SIGNALING_PATHWAY	Details ...	76	0.391612	1.4742	0.0862745	0.214267	0.687	23651	tags=53%, list=41%, signal=88%
KEGG_MTOR_SIGNALING_PATHWAY	KEGG_MTOR_SIGNALING_PATHWAY	Details ...	51	0.390602	1.47141	0.122642	0.213604	0.693	27474	tags=57%, list=47%, signal=107%
KEGG_HISTIDINE_METABOLISM	KEGG_HISTIDINE_METABOLISM	Details ...	28	0.498582	1.47066	0.0735849	0.210911	0.694	16826	tags=50%, list=29%, signal=70%
KEGG_DORSO_VENTRAL_AXIS_FORMATION	KEGG_DORSO_VENTRAL_AXIS_FORMATION	Details ...	24	0.450116	1.46802	0.0695825	0.209745	0.695	25086	tags=58%, list=43%, signal=102%
KEGG_NEUROTROPHIN_SIGNALING_PATHWAY	KEGG_NEUROTROPHIN_SIGNALING_PATHWAY	Details ...	125	0.37422	1.46324	0.126679	0.210534	0.699	27142	tags=58%, list=46%, signal=107%
KEGG_VIBRIO_CHOLERAE_INFECTION	KEGG_VIBRIO_CHOLERAE_INFECTION	Details ...	53	0.38819	1.45314	0.121622	0.21787	0.712	25494	tags=51%, list=44%, signal=90%
KEGG_GLYCEROLIPID_METABOLISM	KEGG_GLYCEROLIPID_METABOLISM	Details ...	43	0.40527	1.44752	0.0981481	0.220396	0.715	22307	tags=49%, list=38%, signal=79%
KEGG_PROXIMAL_TUBULE_BICARBONATE_RECLAMATION	KEGG_PROXIMAL_TUBULE_BICARBONATE_RECLAMATION	Details ...	23	0.511193	1.44717	0.0933063	0.217134	0.715	17898	tags=52%, list=31%, signal=75%
KEGG_LYSOSOME	KEGG_LYSOSOME	Details ...	121	0.399326	1.44578	0.162791	0.215287	0.717	27077	tags=67%, list=46%, signal=125%
KEGG_PATHWAYS_IN_CANCER	KEGG_PATHWAYS_IN_CANCER	Details ...	322	0.357362	1.44193	0.144487	0.216282	0.721	26422	tags=55%, list=45%, signal=100%
KEGG_PENTOSE_PHOSPHATE_PATHWAY	KEGG_PENTOSE_PHOSPHATE_PATHWAY	Details ...	27	0.44247	1.43759	0.0992218	0.217721	0.728	19371	tags=41%, list=33%, signal=61%
KEGG_MELANOGENESIS	KEGG_MELANOGENESIS	Details ...	101	0.394718	1.42901	0.111111	0.223254	0.738	24555	tags=56%, list=42%, signal=97%
KEGG_PROPANOATE_METABOLISM	KEGG_PROPANOATE_METABOLISM	Details ...	32	0.439863	1.42884	0.141473	0.220279	0.738	20521	tags=47%, list=35%, signal=72%
KEGG_LONG_TERM_DEPRESSION	KEGG_LONG_TERM_DEPRESSION	Details ...	68	0.388282	1.4245	0.0874752	0.221521	0.741	25866	tags=54%, list=44%, signal=98%
KEGG_WNT_SIGNALING_PATHWAY	KEGG_WNT_SIGNALING_PATHWAY	Details ...	150	0.357025	1.42094	0.131827	0.222823	0.747	32126	tags=76%, list=55%, signal=169%
KEGG_LONG_TERM_POTENTIATION	KEGG_LONG_TERM_POTENTIATION	Details ...	70	0.359198	1.42076	0.109434	0.220125	0.747	23697	tags=46%, list=41%, signal=77%
KEGG_ONE_CARBON_POOL_BY_FOLATE	KEGG_ONE_CARBON_POOL_BY_FOLATE	Details ...	17	0.49531	1.4197	0.105461	0.21804	0.747	3886	tags=18%, list=7%, signal=19%
KEGG_ADIPOCYTOKINE_SIGNALING_PATHWAY	KEGG_ADIPOCYTOKINE_SIGNALING_PATHWAY	Details ...	67	0.370463	1.4193	0.110251	0.215566	0.748	26284	tags=58%, list=45%, signal=106%
KEGG_ERBB_SIGNALING_PATHWAY	KEGG_ERBB_SIGNALING_PATHWAY	Details ...	86	0.368181	1.41432	0.145038	0.217815	0.754	24685	tags=53%, list=42%, signal=93%
KEGG_PURINE_METABOLISM	KEGG_PURINE_METABOLISM	Details ...	154	0.34646	1.40727	0.145009	0.221999	0.758	27692	tags=56%, list=47%, signal=106%
KEGG_ARGININE_AND_PROLINE_METABOLISM	KEGG_ARGININE_AND_PROLINE_METABOLISM	Details ...	53	0.422068	1.40451	0.0978887	0.221922	0.762	28849	tags=68%, list=49%, signal=134%
KEGG_CYSTEINE_AND_METHIONINE_METABOLISM	KEGG_CYSTEINE_AND_METHIONINE_METABOLISM	Details ...	34	0.425922	1.40074	0.11583	0.223575	0.771	28651	tags=68%, list=49%, signal=133%
KEGG_TGF_BETA_SIGNALING_PATHWAY	KEGG_TGF_BETA_SIGNALING_PATHWAY	Details ...	85	0.39423	1.3978	0.153996	0.22359	0.775	14214	tags=34%, list=24%, signal=45%
KEGG_PYRUVATE_METABOLISM	KEGG_PYRUVATE_METABOLISM	Details ...	40	0.377313	1.39112	0.148496	0.226877	0.785	9153	tags=20%, list=16%, signal=24%
KEGG_PROSTATE_CANCER	KEGG_PROSTATE_CANCER	Details ...	89	0.365248	1.36875	0.163424	0.247004	0.808	27474	tags=57%, list=47%, signal=108%
KEGG_OTHER_GLYCAN_DEGRADATION	KEGG_OTHER_GLYCAN_DEGRADATION	Details ...	16	0.494296	1.36033	0.130859	0.253437	0.821	19972	tags=69%, list=34%, signal=104%
KEGG_TRYPTOPHAN_METABOLISM	KEGG_TRYPTOPHAN_METABOLISM	Details ...	39	0.428414	1.35961	0.13556	0.251171	0.821	21863	tags=56%, list=37%, signal=90%
KEGG_DILATED_CARDIOMYOPATHY	KEGG_DILATED_CARDIOMYOPATHY	Details ...	90	0.446068	1.35934	0.178926	0.248379	0.821	14070	tags=36%, list=24%, signal=47%
KEGG_NEUROACTIVE_LIGAND_RECEPTOR_INTERACTION	KEGG_NEUROACTIVE_LIGAND_RECEPTOR_INTERACTION	Details ...	271	0.421199	1.35063	0.104536	0.255399	0.829	19789	tags=46%, list=34%, signal=69%
KEGG_HYPERTROPHIC_CARDIOMYOPATHY_HCM	KEGG_HYPERTROPHIC_CARDIOMYOPATHY_HCM	Details ...	83	0.443183	1.34909	0.190855	0.253824	0.83	18944	tags=43%, list=32%, signal=64%
KEGG_GLUTATHIONE_METABOLISM	KEGG_GLUTATHIONE_METABOLISM	Details ...	49	0.402306	1.32981	0.169261	0.271809	0.846	21747	tags=47%, list=37%, signal=75%
KEGG_UBIQUITIN_MEDIATED_PROTEOLYSIS	KEGG_UBIQUITIN_MEDIATED_PROTEOLYSIS	Details ...	130	0.371568	1.32849	0.208897	0.270385	0.847	32126	tags=79%, list=55%, signal=176%
KEGG_SNARE_INTERACTIONS_IN_VESICULAR_TRANSPORT	KEGG_SNARE_INTERACTIONS_IN_VESICULAR_TRANSPORT	Details ...	38	0.406558	1.32636	0.226843	0.269667	0.849	26240	tags=63%, list=45%, signal=115%
KEGG_GLYCOSYLPHOSPHATIDYLINOSITOL_GPI_ANCHOR_BIOSYNTHESIS	KEGG_GLYCOSYLPHOSPHATIDYLINOSITOL_GPI_ANCHOR_BIOSYNTHESIS	Details ...	25	0.468486	1.32328	0.182365	0.269768	0.852	25319	tags=72%, list=43%, signal=127%
KEGG_N_GLYCAN_BIOSYNTHESIS	KEGG_N_GLYCAN_BIOSYNTHESIS	Details ...	46	0.404166	1.3093	0.229445	0.282061	0.862	32945	tags=91%, list=56%, signal=209%
KEGG_ACUTE_MYELOID_LEUKEMIA	KEGG_ACUTE_MYELOID_LEUKEMIA	Details ...	57	0.368721	1.30899	0.224719	0.279229	0.862	26284	tags=58%, list=45%, signal=105%
KEGG_THYROID_CANCER	KEGG_THYROID_CANCER	Details ...	29	0.386053	1.30316	0.189753	0.282515	0.867	18987	tags=38%, list=33%, signal=56%
KEGG_PARKINSONS_DISEASE	KEGG_PARKINSONS_DISEASE	Details ...	113	0.332123	1.29172	0.257089	0.292493	0.875	34306	tags=75%, list=59%, signal=182%
KEGG_CHRONIC_MYELOID_LEUKEMIA	KEGG_CHRONIC_MYELOID_LEUKEMIA	Details ...	73	0.34501	1.29047	0.241509	0.290815	0.876	27016	tags=55%, list=46%, signal=102%
KEGG_OXIDATIVE_PHOSPHORYLATION	KEGG_OXIDATIVE_PHOSPHORYLATION	Details ...	115	0.353684	1.28658	0.277886	0.291807	0.879	33954	tags=77%, list=58%, signal=185%
KEGG_SULFUR_METABOLISM	KEGG_SULFUR_METABOLISM	Details ...	13	0.486916	1.28041	0.182342	0.295495	0.886	8457	tags=38%, list=14%, signal=45%
KEGG_APOPTOSIS	KEGG_APOPTOSIS	Details ...	87	0.354999	1.27938	0.238636	0.293765	0.888	32581	tags=75%, list=56%, signal=169%
KEGG_ENDOMETRIAL_CANCER	KEGG_ENDOMETRIAL_CANCER	Details ...	52	0.348698	1.27584	0.244037	0.294704	0.891	24685	tags=52%, list=42%, signal=90%
KEGG_EPITHELIAL_CELL_SIGNALING_IN_HELICOBACTER_PYLORI_INFECTION	KEGG_EPITHELIAL_CELL_SIGNALING_IN_HELICOBACTER_PYLORI_INFECTION	Details ...	68	0.341688	1.26833	0.240223	0.300251	0.899	26991	tags=59%, list=46%, signal=109%
KEGG_RIBOFLAVIN_METABOLISM	KEGG_RIBOFLAVIN_METABOLISM		14	0.43764	1.26612	0.206693	0.299302	0.899	23551	tags=57%, list=40%, signal=96%
KEGG_NON_SMALL_CELL_LUNG_CANCER	KEGG_NON_SMALL_CELL_LUNG_CANCER		54	0.348583	1.26076	0.231061	0.302334	0.905	24555	tags=48%, list=42%, signal=83%
KEGG_COLORECTAL_CANCER	KEGG_COLORECTAL_CANCER		62	0.347637	1.25446	0.254682	0.305136	0.91	26669	tags=56%, list=46%, signal=104%
KEGG_ARRHYTHMOGENIC_RIGHT_VENTRICULAR_CARDIOMYOPATHY_ARVC	KEGG_ARRHYTHMOGENIC_RIGHT_VENTRICULAR_CARDIOMYOPATHY_ARVC		74	0.409277	1.24905	0.257752	0.30774	0.912	19161	tags=43%, list=33%, signal=64%
KEGG_AMINOACYL_TRNA_BIOSYNTHESIS	KEGG_AMINOACYL_TRNA_BIOSYNTHESIS		22	0.485127	1.2412	0.220729	0.314101	0.921	28200	tags=77%, list=48%, signal=149%
KEGG_RNA_DEGRADATION	KEGG_RNA_DEGRADATION		56	0.371616	1.22544	0.26177	0.327857	0.924	30359	tags=70%, list=52%, signal=145%
KEGG_REGULATION_OF_ACTIN_CYTOSKELETON	KEGG_REGULATION_OF_ACTIN_CYTOSKELETON		212	0.311934	1.21923	0.263359	0.331117	0.926	23794	tags=41%, list=41%, signal=69%
KEGG_O_GLYCAN_BIOSYNTHESIS	KEGG_O_GLYCAN_BIOSYNTHESIS		29	0.41198	1.21863	0.243665	0.328514	0.926	21985	tags=48%, list=38%, signal=77%
KEGG_LEUKOCYTE_TRANSENDOTHELIAL_MIGRATION	KEGG_LEUKOCYTE_TRANSENDOTHELIAL_MIGRATION		115	0.346131	1.21291	0.283019	0.332045	0.928	25778	tags=50%, list=44%, signal=90%
KEGG_COMPLEMENT_AND_COAGULATION_CASCADES	KEGG_COMPLEMENT_AND_COAGULATION_CASCADES		69	0.440335	1.20905	0.277132	0.333341	0.929	15112	tags=45%, list=26%, signal=61%
KEGG_RENAL_CELL_CARCINOMA	KEGG_RENAL_CELL_CARCINOMA		66	0.342272	1.20659	0.27853	0.333239	0.93	26422	tags=48%, list=45%, signal=88%
KEGG_MELANOMA	KEGG_MELANOMA		71	0.363786	1.19636	0.288425	0.341762	0.933	24874	tags=49%, list=43%, signal=86%
KEGG_ADHERENS_JUNCTION	KEGG_ADHERENS_JUNCTION		68	0.319771	1.19322	0.306358	0.342307	0.934	31973	tags=71%, list=55%, signal=156%
KEGG_GAP_JUNCTION	KEGG_GAP_JUNCTION		88	0.327003	1.19081	0.258126	0.341955	0.935	25360	tags=48%, list=43%, signal=84%
KEGG_CIRCADIAN_RHYTHM_MAMMAL	KEGG_CIRCADIAN_RHYTHM_MAMMAL		13	0.454543	1.1864	0.281376	0.344088	0.936	22396	tags=62%, list=38%, signal=100%
KEGG_LYSINE_DEGRADATION	KEGG_LYSINE_DEGRADATION		39	0.350338	1.17824	0.318533	0.351182	0.94	29009	tags=62%, list=50%, signal=122%
KEGG_GLYCOSPHINGOLIPID_BIOSYNTHESIS_GANGLIO_SERIES	KEGG_GLYCOSPHINGOLIPID_BIOSYNTHESIS_GANGLIO_SERIES		15	0.423404	1.17414	0.297456	0.353003	0.942	8669	tags=27%, list=15%, signal=31%
KEGG_B_CELL_RECEPTOR_SIGNALING_PATHWAY	KEGG_B_CELL_RECEPTOR_SIGNALING_PATHWAY		75	0.362185	1.16808	0.336557	0.356652	0.943	30354	tags=67%, list=52%, signal=139%
KEGG_AMINO_SUGAR_AND_NUCLEOTIDE_SUGAR_METABOLISM	KEGG_AMINO_SUGAR_AND_NUCLEOTIDE_SUGAR_METABOLISM		43	0.343067	1.1645	0.313076	0.357446	0.944	25604	tags=56%, list=44%, signal=99%
KEGG_TASTE_TRANSDUCTION	KEGG_TASTE_TRANSDUCTION		51	0.395938	1.15179	0.296907	0.368308	0.946	10516	tags=25%, list=18%, signal=31%
KEGG_SMALL_CELL_LUNG_CANCER	KEGG_SMALL_CELL_LUNG_CANCER		84	0.317157	1.13748	0.34556	0.381369	0.95	23207	tags=45%, list=40%, signal=75%
KEGG_BASAL_TRANSCRIPTION_FACTORS	KEGG_BASAL_TRANSCRIPTION_FACTORS		35	0.353957	1.13649	0.336538	0.379253	0.95	25969	tags=51%, list=44%, signal=93%
KEGG_GLYCOSAMINOGLYCAN_BIOSYNTHESIS_KERATAN_SULFATE	KEGG_GLYCOSAMINOGLYCAN_BIOSYNTHESIS_KERATAN_SULFATE		15	0.415489	1.12981	0.340726	0.384307	0.954	28861	tags=73%, list=49%, signal=145%
KEGG_PANCREATIC_CANCER	KEGG_PANCREATIC_CANCER		69	0.309704	1.12624	0.342644	0.385188	0.954	26894	tags=48%, list=46%, signal=89%
KEGG_CELL_ADHESION_MOLECULES_CAMS	KEGG_CELL_ADHESION_MOLECULES_CAMS		128	0.400149	1.11868	0.381958	0.390837	0.958	15372	tags=35%, list=26%, signal=48%
KEGG_SPLICEOSOME	KEGG_SPLICEOSOME		126	0.386643	1.10553	0.390716	0.403109	0.964	34371	tags=90%, list=59%, signal=219%
KEGG_PROGESTERONE_MEDIATED_OOCYTE_MATURATION	KEGG_PROGESTERONE_MEDIATED_OOCYTE_MATURATION		85	0.294102	1.10519	0.342644	0.400483	0.964	25836	tags=47%, list=44%, signal=84%
KEGG_GLIOMA	KEGG_GLIOMA		65	0.29773	1.09724	0.365169	0.40607	0.967	30294	tags=57%, list=52%, signal=118%
KEGG_T_CELL_RECEPTOR_SIGNALING_PATHWAY	KEGG_T_CELL_RECEPTOR_SIGNALING_PATHWAY		107	0.347822	1.09601	0.431034	0.404516	0.967	30978	tags=67%, list=53%, signal=143%
KEGG_FRUCTOSE_AND_MANNOSE_METABOLISM	KEGG_FRUCTOSE_AND_MANNOSE_METABOLISM		33	0.32453	1.09451	0.365714	0.403171	0.968	23167	tags=48%, list=40%, signal=80%
KEGG_BIOSYNTHESIS_OF_UNSATURATED_FATTY_ACIDS	KEGG_BIOSYNTHESIS_OF_UNSATURATED_FATTY_ACIDS		20	0.395881	1.09365	0.396484	0.400892	0.968	22346	tags=50%, list=38%, signal=81%
KEGG_GLYCOSAMINOGLYCAN_DEGRADATION	KEGG_GLYCOSAMINOGLYCAN_DEGRADATION		21	0.365417	1.07951	0.390018	0.414229	0.971	19829	tags=48%, list=34%, signal=72%
KEGG_GALACTOSE_METABOLISM	KEGG_GALACTOSE_METABOLISM		26	0.311095	1.07517	0.373606	0.416542	0.972	30550	tags=69%, list=52%, signal=145%
KEGG_JAK_STAT_SIGNALING_PATHWAY	KEGG_JAK_STAT_SIGNALING_PATHWAY		155	0.314459	1.06495	0.414313	0.425147	0.972	24140	tags=49%, list=41%, signal=83%
KEGG_STEROID_BIOSYNTHESIS	KEGG_STEROID_BIOSYNTHESIS		17	0.419087	1.05806	0.434783	0.430578	0.974	2491	tags=12%, list=4%, signal=12%
KEGG_PRIMARY_IMMUNODEFICIENCY	KEGG_PRIMARY_IMMUNODEFICIENCY		35	0.465997	1.05326	0.447471	0.433464	0.976	20690	tags=57%, list=35%, signal=88%
KEGG_PROTEIN_EXPORT	KEGG_PROTEIN_EXPORT		23	0.375853	1.0519	0.403738	0.431858	0.976	35738	tags=87%, list=61%, signal=224%
KEGG_NICOTINATE_AND_NICOTINAMIDE_METABOLISM	KEGG_NICOTINATE_AND_NICOTINAMIDE_METABOLISM		24	0.369521	1.04871	0.410853	0.432563	0.976	22960	tags=63%, list=39%, signal=103%
KEGG_P53_SIGNALING_PATHWAY	KEGG_P53_SIGNALING_PATHWAY		66	0.292745	1.03617	0.425926	0.444075	0.976	29572	tags=65%, list=51%, signal=132%
KEGG_PYRIMIDINE_METABOLISM	KEGG_PYRIMIDINE_METABOLISM		98	0.275617	1.02898	0.451673	0.448535	0.976	28039	tags=53%, list=48%, signal=102%
KEGG_INTESTINAL_IMMUNE_NETWORK_FOR_IGA_PRODUCTION	KEGG_INTESTINAL_IMMUNE_NETWORK_FOR_IGA_PRODUCTION		46	0.451759	1.0287	0.458333	0.445626	0.976	17053	tags=43%, list=29%, signal=61%
KEGG_BASE_EXCISION_REPAIR	KEGG_BASE_EXCISION_REPAIR		34	0.34945	0.990541	0.470363	0.486573	0.981	29713	tags=74%, list=51%, signal=150%
KEGG_PANTOTHENATE_AND_COA_BIOSYNTHESIS	KEGG_PANTOTHENATE_AND_COA_BIOSYNTHESIS		16	0.387198	0.982646	0.488462	0.493252	0.981	25493	tags=63%, list=44%, signal=111%
KEGG_FC_GAMMA_R_MEDIATED_PHAGOCYTOSIS	KEGG_FC_GAMMA_R_MEDIATED_PHAGOCYTOSIS		93	0.279046	0.982484	0.475836	0.489977	0.981	23336	tags=40%, list=40%, signal=66%
KEGG_RENIN_ANGIOTENSIN_SYSTEM	KEGG_RENIN_ANGIOTENSIN_SYSTEM		17	0.389275	0.98124	0.479087	0.488157	0.982	3508	tags=12%, list=6%, signal=13%
KEGG_RNA_POLYMERASE	KEGG_RNA_POLYMERASE		29	0.323287	0.967761	0.493204	0.500699	0.987	28039	tags=66%, list=48%, signal=126%
KEGG_NON_HOMOLOGOUS_END_JOINING	KEGG_NON_HOMOLOGOUS_END_JOINING		12	0.351869	0.947463	0.53861	0.52228	0.988	18434	tags=33%, list=32%, signal=49%
KEGG_CYTOKINE_CYTOKINE_RECEPTOR_INTERACTION	KEGG_CYTOKINE_CYTOKINE_RECEPTOR_INTERACTION		262	0.323469	0.933488	0.530769	0.536332	0.989	15999	tags=32%, list=27%, signal=43%
KEGG_RIBOSOME	KEGG_RIBOSOME		88	0.377926	0.921677	0.537594	0.549281	0.991	34552	tags=89%, list=59%, signal=217%
KEGG_TOLL_LIKE_RECEPTOR_SIGNALING_PATHWAY	KEGG_TOLL_LIKE_RECEPTOR_SIGNALING_PATHWAY		102	0.271027	0.91401	0.523719	0.555164	0.991	23207	tags=41%, list=40%, signal=68%
KEGG_PATHOGENIC_ESCHERICHIA_COLI_INFECTION	KEGG_PATHOGENIC_ESCHERICHIA_COLI_INFECTION		56	0.246534	0.906445	0.543599	0.560971	0.991	9522	tags=14%, list=16%, signal=17%
KEGG_LIMONENE_AND_PINENE_DEGRADATION	KEGG_LIMONENE_AND_PINENE_DEGRADATION		9	0.366714	0.896724	0.591418	0.569167	0.992	29009	tags=67%, list=50%, signal=132%
KEGG_NUCLEOTIDE_EXCISION_REPAIR	KEGG_NUCLEOTIDE_EXCISION_REPAIR		44	0.306309	0.89315	0.583486	0.569699	0.992	36990	tags=82%, list=63%, signal=223%
KEGG_REGULATION_OF_AUTOPHAGY	KEGG_REGULATION_OF_AUTOPHAGY		34	0.263426	0.885007	0.579051	0.576803	0.994	29614	tags=56%, list=51%, signal=113%
KEGG_FOCAL_ADHESION	KEGG_FOCAL_ADHESION		197	0.24726	0.880576	0.564299	0.578513	0.994	31937	tags=59%, list=55%, signal=131%
KEGG_RIG_I_LIKE_RECEPTOR_SIGNALING_PATHWAY	KEGG_RIG_I_LIKE_RECEPTOR_SIGNALING_PATHWAY		69	0.235142	0.879326	0.572835	0.576082	0.994	26284	tags=43%, list=45%, signal=79%
KEGG_OOCYTE_MEIOSIS	KEGG_OOCYTE_MEIOSIS		111	0.222251	0.876282	0.561567	0.576581	0.994	13348	tags=18%, list=23%, signal=23%
KEGG_ECM_RECEPTOR_INTERACTION	KEGG_ECM_RECEPTOR_INTERACTION		84	0.285994	0.84792	0.603053	0.61045	0.994	15143	tags=29%, list=26%, signal=39%
KEGG_CHEMOKINE_SIGNALING_PATHWAY	KEGG_CHEMOKINE_SIGNALING_PATHWAY		185	0.261107	0.846879	0.591255	0.607939	0.994	26462	tags=45%, list=45%, signal=82%
KEGG_VIRAL_MYOCARDITIS	KEGG_VIRAL_MYOCARDITIS		68	0.305106	0.843181	0.60521	0.609302	0.994	33073	tags=72%, list=57%, signal=166%
KEGG_TERPENOID_BACKBONE_BIOSYNTHESIS	KEGG_TERPENOID_BACKBONE_BIOSYNTHESIS		15	0.30404	0.807869	0.69186	0.654099	0.995	22684	tags=33%, list=39%, signal=54%
KEGG_FOLATE_BIOSYNTHESIS	KEGG_FOLATE_BIOSYNTHESIS		10	0.331854	0.80261	0.694818	0.657635	0.996	26701	tags=50%, list=46%, signal=92%
KEGG_GLYOXYLATE_AND_DICARBOXYLATE_METABOLISM	KEGG_GLYOXYLATE_AND_DICARBOXYLATE_METABOLISM		16	0.282237	0.799395	0.721591	0.657216	0.996	27279	tags=50%, list=47%, signal=94%
KEGG_ASTHMA	KEGG_ASTHMA		28	0.357203	0.796683	0.651394	0.656552	0.996	17974	tags=39%, list=31%, signal=57%
KEGG_GLYCOSAMINOGLYCAN_BIOSYNTHESIS_CHONDROITIN_SULFATE	KEGG_GLYCOSAMINOGLYCAN_BIOSYNTHESIS_CHONDROITIN_SULFATE		22	0.283685	0.787038	0.678505	0.66575	0.996	21539	tags=50%, list=37%, signal=79%
KEGG_BLADDER_CANCER	KEGG_BLADDER_CANCER		41	0.194371	0.663771	0.783154	0.830967	0.998	30297	tags=54%, list=52%, signal=111%
KEGG_NATURAL_KILLER_CELL_MEDIATED_CYTOTOXICITY	KEGG_NATURAL_KILLER_CELL_MEDIATED_CYTOTOXICITY		132	0.215878	0.655362	0.79572	0.83684	0.998	23697	tags=36%, list=41%, signal=60%
KEGG_PRION_DISEASES	KEGG_PRION_DISEASES		35	0.21408	0.649621	0.833663	0.839938	0.998	26757	tags=49%, list=46%, signal=90%
KEGG_HOMOLOGOUS_RECOMBINATION	KEGG_HOMOLOGOUS_RECOMBINATION		26	0.232137	0.60905	0.861423	0.884386	0.998	32732	tags=62%, list=56%, signal=140%
KEGG_TYPE_I_DIABETES_MELLITUS	KEGG_TYPE_I_DIABETES_MELLITUS		41	0.269646	0.607537	0.797642	0.881107	0.998	32876	tags=71%, list=56%, signal=162%
KEGG_HEMATOPOIETIC_CELL_LINEAGE	KEGG_HEMATOPOIETIC_CELL_LINEAGE		85	0.239792	0.604855	0.833984	0.87909	0.998	20525	tags=34%, list=35%, signal=53%
KEGG_CYTOSOLIC_DNA_SENSING_PATHWAY	KEGG_CYTOSOLIC_DNA_SENSING_PATHWAY		53	0.177467	0.57952	0.890411	0.904885	1	26284	tags=42%, list=45%, signal=75%
KEGG_LEISHMANIA_INFECTION	KEGG_LEISHMANIA_INFECTION		70	0.219681	0.563649	0.831395	0.915722	1	26284	tags=47%, list=45%, signal=86%
KEGG_AUTOIMMUNE_THYROID_DISEASE	KEGG_AUTOIMMUNE_THYROID_DISEASE		50	0.20246	0.514894	0.909962	0.953303	1	12502	tags=16%, list=21%, signal=20%
KEGG_CELL_CYCLE	KEGG_CELL_CYCLE		124	0.157121	0.508281	0.875926	0.952811	1	33052	tags=55%, list=57%, signal=126%
KEGG_ALLOGRAFT_REJECTION	KEGG_ALLOGRAFT_REJECTION		35	0.238955	0.503532	0.84453	0.95104	1	33635	tags=77%, list=58%, signal=182%
KEGG_SYSTEMIC_LUPUS_ERYTHEMATOSUS	KEGG_SYSTEMIC_LUPUS_ERYTHEMATOSUS		55	0.194855	0.455801	0.930233	0.975774	1	15112	tags=25%, list=26%, signal=34%
KEGG_ANTIGEN_PROCESSING_AND_PRESENTATION	KEGG_ANTIGEN_PROCESSING_AND_PRESENTATION		81	0.143083	0.405353	0.959381	0.990106	1	34607	tags=59%, list=59%, signal=145%
KEGG_OLFACTORY_TRANSDUCTION	KEGG_OLFACTORY_TRANSDUCTION		387	0.125645	0.3917	1	0.988433	1	32716	tags=43%, list=56%, signal=97%

## Sheet: gsea_report_for_L_COL9A2
NAME	GS<br> follow link to MSigDB	GS DETAILS	SIZE	ES	NES	NOM p-val	FDR q-val	FWER p-val	RANK AT MAX	LEADING EDGE
KEGG_PROTEASOME	KEGG_PROTEASOME	Details ...	45	-0.309102	-0.952116	0.503326	1	0.985	40353	tags=100%, list=69%, signal=324%
KEGG_VALINE_LEUCINE_AND_ISOLEUCINE_BIOSYNTHESIS	KEGG_VALINE_LEUCINE_AND_ISOLEUCINE_BIOSYNTHESIS	Details ...	8	-0.346746	-0.835908	0.663327	1	0.994	1072	tags=25%, list=2%, signal=25%
KEGG_CITRATE_CYCLE_TCA_CYCLE	KEGG_CITRATE_CYCLE_TCA_CYCLE	Details ...	31	-0.267385	-0.815813	0.654812	1	0.995	42783	tags=100%, list=73%, signal=374%
KEGG_MISMATCH_REPAIR	KEGG_MISMATCH_REPAIR	Details ...	23	-0.274734	-0.692583	0.858407	1	0.999	42352	tags=100%, list=73%, signal=364%
KEGG_DNA_REPLICATION	KEGG_DNA_REPLICATION	Details ...	36	-0.274795	-0.692028	0.786325	1	0.999	42352	tags=100%, list=73%, signal=364%
KEGG_NOD_LIKE_RECEPTOR_SIGNALING_PATHWAY	KEGG_NOD_LIKE_RECEPTOR_SIGNALING_PATHWAY	Details ...	61	-0.219213	-0.645588	0.771008	0.922405	0.999	1950	tags=15%, list=3%, signal=15%
KEGG_GRAFT_VERSUS_HOST_DISEASE	KEGG_GRAFT_VERSUS_HOST_DISEASE	Details ...	37	-0.238676	-0.504504	0.866799	0.935585	0.999	4008	tags=24%, list=7%, signal=26%

## Sheet: gsea_report_for_H_KRTDAP
NAME	GS<br> follow link to MSigDB	GS DETAILS	SIZE	ES	NES	NOM p-val	FDR q-val	FWER p-val	RANK AT MAX	LEADING EDGE
KEGG_P53_SIGNALING_PATHWAY	KEGG_P53_SIGNALING_PATHWAY	Details ...	66	0.534491	1.95196	0.00788955	0.217253	0.097	3626	tags=21%, list=6%, signal=23%
KEGG_CELL_CYCLE	KEGG_CELL_CYCLE	Details ...	124	0.513755	1.7702	0.0209924	0.638082	0.258	16019	tags=48%, list=27%, signal=67%
KEGG_OOCYTE_MEIOSIS	KEGG_OOCYTE_MEIOSIS	Details ...	111	0.420751	1.76479	0.0178571	0.445866	0.27	14274	tags=38%, list=24%, signal=50%
KEGG_STEROID_BIOSYNTHESIS	KEGG_STEROID_BIOSYNTHESIS	Details ...	17	0.66604	1.72141	0.01875	0.4681	0.338	12780	tags=65%, list=22%, signal=83%
KEGG_BLADDER_CANCER	KEGG_BLADDER_CANCER	Details ...	41	0.496482	1.64585	0.0494071	0.652294	0.465	10217	tags=34%, list=17%, signal=41%
KEGG_HOMOLOGOUS_RECOMBINATION	KEGG_HOMOLOGOUS_RECOMBINATION	Details ...	26	0.594663	1.60631	0.0286807	0.707206	0.536	13791	tags=58%, list=24%, signal=76%
KEGG_GALACTOSE_METABOLISM	KEGG_GALACTOSE_METABOLISM	Details ...	26	0.449891	1.58855	0.0429448	0.680923	0.565	25886	tags=73%, list=44%, signal=131%
KEGG_PYRIMIDINE_METABOLISM	KEGG_PYRIMIDINE_METABOLISM	Details ...	98	0.412621	1.58435	0.0833333	0.612353	0.569	22197	tags=55%, list=38%, signal=89%
KEGG_MISMATCH_REPAIR	KEGG_MISMATCH_REPAIR	Details ...	23	0.581906	1.5042	0.0480769	0.860265	0.684	21701	tags=83%, list=37%, signal=131%
KEGG_PROGESTERONE_MEDIATED_OOCYTE_MATURATION	KEGG_PROGESTERONE_MEDIATED_OOCYTE_MATURATION	Details ...	85	0.380649	1.49931	0.0963855	0.795691	0.693	14015	tags=36%, list=24%, signal=48%
KEGG_DNA_REPLICATION	KEGG_DNA_REPLICATION	Details ...	36	0.585251	1.48094	0.0788462	0.799787	0.717	21448	tags=83%, list=37%, signal=132%
KEGG_GLIOMA	KEGG_GLIOMA	Details ...	65	0.408302	1.47854	0.121272	0.740466	0.724	10217	tags=23%, list=17%, signal=28%
KEGG_SPHINGOLIPID_METABOLISM	KEGG_SPHINGOLIPID_METABOLISM	Details ...	36	0.424425	1.4768	0.0894309	0.689687	0.726	28572	tags=64%, list=49%, signal=125%
KEGG_PATHOGENIC_ESCHERICHIA_COLI_INFECTION	KEGG_PATHOGENIC_ESCHERICHIA_COLI_INFECTION	Details ...	56	0.396182	1.44251	0.0865191	0.753218	0.758	16661	tags=38%, list=29%, signal=52%
KEGG_GLYCOSPHINGOLIPID_BIOSYNTHESIS_LACTO_AND_NEOLACTO_SERIES	KEGG_GLYCOSPHINGOLIPID_BIOSYNTHESIS_LACTO_AND_NEOLACTO_SERIES	Details ...	26	0.469806	1.43291	0.0781563	0.736754	0.767	8207	tags=27%, list=14%, signal=31%
KEGG_BASAL_TRANSCRIPTION_FACTORS	KEGG_BASAL_TRANSCRIPTION_FACTORS	Details ...	35	0.435139	1.42894	0.0981595	0.704694	0.767	24978	tags=69%, list=43%, signal=120%
KEGG_RNA_DEGRADATION	KEGG_RNA_DEGRADATION	Details ...	56	0.420458	1.42627	0.102515	0.671004	0.767	31139	tags=91%, list=53%, signal=195%
KEGG_NOTCH_SIGNALING_PATHWAY	KEGG_NOTCH_SIGNALING_PATHWAY	Details ...	47	0.388448	1.41375	0.136735	0.670706	0.78	20610	tags=43%, list=35%, signal=66%
KEGG_BASAL_CELL_CARCINOMA	KEGG_BASAL_CELL_CARCINOMA	Details ...	55	0.464548	1.40761	0.111814	0.654621	0.787	11548	tags=40%, list=20%, signal=50%
KEGG_RNA_POLYMERASE	KEGG_RNA_POLYMERASE	Details ...	29	0.46552	1.40527	0.133843	0.629711	0.79	27346	tags=83%, list=47%, signal=156%
KEGG_HEDGEHOG_SIGNALING_PATHWAY	KEGG_HEDGEHOG_SIGNALING_PATHWAY	Details ...	56	0.448691	1.40519	0.12	0.599822	0.79	13600	tags=46%, list=23%, signal=60%
KEGG_CYSTEINE_AND_METHIONINE_METABOLISM	KEGG_CYSTEINE_AND_METHIONINE_METABOLISM	Details ...	34	0.399617	1.37797	0.120079	0.64527	0.818	22156	tags=47%, list=38%, signal=76%
KEGG_WNT_SIGNALING_PATHWAY	KEGG_WNT_SIGNALING_PATHWAY	Details ...	150	0.342284	1.36537	0.170732	0.651825	0.828	21332	tags=45%, list=37%, signal=71%
KEGG_NUCLEOTIDE_EXCISION_REPAIR	KEGG_NUCLEOTIDE_EXCISION_REPAIR	Details ...	44	0.463192	1.36502	0.138402	0.626238	0.828	27735	tags=77%, list=48%, signal=147%
KEGG_UBIQUITIN_MEDIATED_PROTEOLYSIS	KEGG_UBIQUITIN_MEDIATED_PROTEOLYSIS	Details ...	130	0.362198	1.33581	0.214712	0.673213	0.846	28447	tags=72%, list=49%, signal=139%
KEGG_AMINO_SUGAR_AND_NUCLEOTIDE_SUGAR_METABOLISM	KEGG_AMINO_SUGAR_AND_NUCLEOTIDE_SUGAR_METABOLISM	Details ...	43	0.3725	1.32222	0.208661	0.683074	0.859	23447	tags=47%, list=40%, signal=78%
KEGG_O_GLYCAN_BIOSYNTHESIS	KEGG_O_GLYCAN_BIOSYNTHESIS	Details ...	29	0.426191	1.31715	0.187879	0.670976	0.861	9318	tags=28%, list=16%, signal=33%
KEGG_PROTEASOME	KEGG_PROTEASOME	Details ...	45	0.423148	1.30608	0.209615	0.674624	0.869	30264	tags=84%, list=52%, signal=175%
KEGG_MELANOGENESIS	KEGG_MELANOGENESIS	Details ...	101	0.362541	1.30223	0.202479	0.65911	0.869	10050	tags=27%, list=17%, signal=32%
KEGG_SPLICEOSOME	KEGG_SPLICEOSOME	Details ...	126	0.438554	1.29243	0.189621	0.661443	0.875	30036	tags=89%, list=51%, signal=183%
KEGG_GLYCOSYLPHOSPHATIDYLINOSITOL_GPI_ANCHOR_BIOSYNTHESIS	KEGG_GLYCOSYLPHOSPHATIDYLINOSITOL_GPI_ANCHOR_BIOSYNTHESIS	Details ...	25	0.448211	1.28853	0.215726	0.648941	0.877	29731	tags=80%, list=51%, signal=163%
KEGG_GLYCOSAMINOGLYCAN_DEGRADATION	KEGG_GLYCOSAMINOGLYCAN_DEGRADATION	Details ...	21	0.430384	1.2763	0.216049	0.658231	0.888	11422	tags=24%, list=20%, signal=30%
KEGG_PROTEIN_EXPORT	KEGG_PROTEIN_EXPORT	Details ...	23	0.459374	1.27168	0.169697	0.650888	0.896	28847	tags=78%, list=49%, signal=155%
KEGG_AMINOACYL_TRNA_BIOSYNTHESIS	KEGG_AMINOACYL_TRNA_BIOSYNTHESIS	Details ...	22	0.493138	1.26966	0.168279	0.63706	0.9	29603	tags=100%, list=51%, signal=203%
KEGG_FOLATE_BIOSYNTHESIS	KEGG_FOLATE_BIOSYNTHESIS	Details ...	10	0.504936	1.26863	0.201663	0.62099	0.9	21688	tags=50%, list=37%, signal=80%
KEGG_GNRH_SIGNALING_PATHWAY	KEGG_GNRH_SIGNALING_PATHWAY	Details ...	101	0.296713	1.26547	0.186613	0.610491	0.903	13556	tags=28%, list=23%, signal=36%
KEGG_SULFUR_METABOLISM	KEGG_SULFUR_METABOLISM	Details ...	13	0.465281	1.24653	0.219409	0.635326	0.911	3150	tags=15%, list=5%, signal=16%
KEGG_LONG_TERM_POTENTIATION	KEGG_LONG_TERM_POTENTIATION	Details ...	70	0.318562	1.2398	0.217213	0.633482	0.915	10555	tags=20%, list=18%, signal=24%
KEGG_EPITHELIAL_CELL_SIGNALING_IN_HELICOBACTER_PYLORI_INFECTION	KEGG_EPITHELIAL_CELL_SIGNALING_IN_HELICOBACTER_PYLORI_INFECTION	Details ...	68	0.322102	1.23555	0.261317	0.626088	0.916	26934	tags=65%, list=46%, signal=120%
KEGG_SNARE_INTERACTIONS_IN_VESICULAR_TRANSPORT	KEGG_SNARE_INTERACTIONS_IN_VESICULAR_TRANSPORT	Details ...	38	0.360773	1.22064	0.26626	0.641461	0.921	29640	tags=68%, list=51%, signal=139%
KEGG_PHOSPHATIDYLINOSITOL_SIGNALING_SYSTEM	KEGG_PHOSPHATIDYLINOSITOL_SIGNALING_SYSTEM	Details ...	76	0.309602	1.216	0.299197	0.635403	0.922	4232	tags=9%, list=7%, signal=10%
KEGG_PATHWAYS_IN_CANCER	KEGG_PATHWAYS_IN_CANCER	Details ...	322	0.295881	1.20365	0.282565	0.646745	0.926	10762	tags=22%, list=18%, signal=27%
KEGG_GLYCOSAMINOGLYCAN_BIOSYNTHESIS_CHONDROITIN_SULFATE	KEGG_GLYCOSAMINOGLYCAN_BIOSYNTHESIS_CHONDROITIN_SULFATE	Details ...	22	0.442067	1.20076	0.309091	0.638193	0.928	22963	tags=59%, list=39%, signal=97%
KEGG_NITROGEN_METABOLISM	KEGG_NITROGEN_METABOLISM	Details ...	23	0.421335	1.19018	0.253465	0.64475	0.931	5046	tags=26%, list=9%, signal=29%
KEGG_GAP_JUNCTION	KEGG_GAP_JUNCTION	Details ...	88	0.327792	1.1901	0.298174	0.630554	0.931	10038	tags=26%, list=17%, signal=32%
KEGG_NOD_LIKE_RECEPTOR_SIGNALING_PATHWAY	KEGG_NOD_LIKE_RECEPTOR_SIGNALING_PATHWAY	Details ...	61	0.411192	1.18393	0.328155	0.629053	0.932	21390	tags=46%, list=37%, signal=72%
KEGG_LIMONENE_AND_PINENE_DEGRADATION	KEGG_LIMONENE_AND_PINENE_DEGRADATION	Details ...	9	0.473632	1.18262	0.297297	0.618237	0.933	13459	tags=33%, list=23%, signal=43%
KEGG_BASE_EXCISION_REPAIR	KEGG_BASE_EXCISION_REPAIR	Details ...	34	0.397411	1.18224	0.297297	0.605807	0.933	18020	tags=44%, list=31%, signal=64%
KEGG_AXON_GUIDANCE	KEGG_AXON_GUIDANCE	Details ...	128	0.309826	1.15291	0.317073	0.651071	0.948	14385	tags=29%, list=25%, signal=38%
KEGG_PANCREATIC_CANCER	KEGG_PANCREATIC_CANCER	Details ...	69	0.31836	1.15244	0.343023	0.638919	0.948	28810	tags=64%, list=49%, signal=126%
KEGG_ALZHEIMERS_DISEASE	KEGG_ALZHEIMERS_DISEASE	Details ...	152	0.246107	1.13884	0.330677	0.655349	0.951	31066	tags=61%, list=53%, signal=129%
KEGG_BIOSYNTHESIS_OF_UNSATURATED_FATTY_ACIDS	KEGG_BIOSYNTHESIS_OF_UNSATURATED_FATTY_ACIDS	Details ...	20	0.374665	1.1239	0.342685	0.671875	0.952	18796	tags=35%, list=32%, signal=52%
KEGG_NEUROTROPHIN_SIGNALING_PATHWAY	KEGG_NEUROTROPHIN_SIGNALING_PATHWAY	Details ...	125	0.267801	1.12261	0.364706	0.661646	0.954	26616	tags=51%, list=46%, signal=94%
KEGG_DORSO_VENTRAL_AXIS_FORMATION	KEGG_DORSO_VENTRAL_AXIS_FORMATION	Details ...	24	0.346514	1.11709	0.350101	0.661146	0.956	23148	tags=54%, list=40%, signal=90%
KEGG_ERBB_SIGNALING_PATHWAY	KEGG_ERBB_SIGNALING_PATHWAY	Details ...	86	0.277298	1.11102	0.359528	0.660129	0.959	25847	tags=58%, list=44%, signal=104%
KEGG_MATURITY_ONSET_DIABETES_OF_THE_YOUNG	KEGG_MATURITY_ONSET_DIABETES_OF_THE_YOUNG	Details ...	25	0.432774	1.11064	0.328512	0.648956	0.959	10471	tags=48%, list=18%, signal=58%
KEGG_FRUCTOSE_AND_MANNOSE_METABOLISM	KEGG_FRUCTOSE_AND_MANNOSE_METABOLISM	Details ...	33	0.315916	1.10794	0.344196	0.642144	0.959	26124	tags=67%, list=45%, signal=121%
KEGG_CHRONIC_MYELOID_LEUKEMIA	KEGG_CHRONIC_MYELOID_LEUKEMIA	Details ...	73	0.297891	1.10711	0.396378	0.63247	0.959	26934	tags=55%, list=46%, signal=102%
KEGG_RENAL_CELL_CARCINOMA	KEGG_RENAL_CELL_CARCINOMA	Details ...	66	0.31085	1.09784	0.380762	0.638109	0.959	30535	tags=70%, list=52%, signal=146%
KEGG_ECM_RECEPTOR_INTERACTION	KEGG_ECM_RECEPTOR_INTERACTION	Details ...	84	0.382787	1.09506	0.391481	0.632999	0.961	13420	tags=33%, list=23%, signal=43%
KEGG_RIG_I_LIKE_RECEPTOR_SIGNALING_PATHWAY	KEGG_RIG_I_LIKE_RECEPTOR_SIGNALING_PATHWAY	Details ...	69	0.308199	1.07708	0.393474	0.656376	0.966	29487	tags=64%, list=51%, signal=129%
KEGG_AMYOTROPHIC_LATERAL_SCLEROSIS_ALS	KEGG_AMYOTROPHIC_LATERAL_SCLEROSIS_ALS	Details ...	53	0.291088	1.07421	0.362173	0.651446	0.967	30960	tags=60%, list=53%, signal=128%
KEGG_OLFACTORY_TRANSDUCTION	KEGG_OLFACTORY_TRANSDUCTION	Details ...	387	0.279832	1.05245	0.343811	0.679828	0.969	19016	tags=29%, list=33%, signal=43%
KEGG_ENDOCYTOSIS	KEGG_ENDOCYTOSIS	Details ...	179	0.244418	1.0502	0.426501	0.673874	0.969	30158	tags=57%, list=52%, signal=118%
KEGG_GLYCEROLIPID_METABOLISM	KEGG_GLYCEROLIPID_METABOLISM	Details ...	43	0.286088	1.04896	0.405825	0.666275	0.969	14600	tags=26%, list=25%, signal=34%
KEGG_GLYOXYLATE_AND_DICARBOXYLATE_METABOLISM	KEGG_GLYOXYLATE_AND_DICARBOXYLATE_METABOLISM	Details ...	16	0.361669	1.04831	0.413333	0.657318	0.97	23042	tags=44%, list=39%, signal=72%
KEGG_TERPENOID_BACKBONE_BIOSYNTHESIS	KEGG_TERPENOID_BACKBONE_BIOSYNTHESIS	Details ...	15	0.38695	1.0432	0.414201	0.657291	0.97	17154	tags=53%, list=29%, signal=76%
KEGG_COLORECTAL_CANCER	KEGG_COLORECTAL_CANCER	Details ...	62	0.276651	1.04016	0.448343	0.653241	0.972	29595	tags=65%, list=51%, signal=131%
KEGG_LONG_TERM_DEPRESSION	KEGG_LONG_TERM_DEPRESSION	Details ...	68	0.27962	1.03877	0.398406	0.645893	0.972	15105	tags=34%, list=26%, signal=46%
KEGG_ARGININE_AND_PROLINE_METABOLISM	KEGG_ARGININE_AND_PROLINE_METABOLISM	Details ...	53	0.304393	1.03531	0.431772	0.642312	0.973	17722	tags=32%, list=30%, signal=46%
KEGG_LYSINE_DEGRADATION	KEGG_LYSINE_DEGRADATION	Details ...	39	0.294505	1.03312	0.441584	0.637064	0.973	27317	tags=56%, list=47%, signal=106%
KEGG_SMALL_CELL_LUNG_CANCER	KEGG_SMALL_CELL_LUNG_CANCER	Details ...	84	0.287345	1.033	0.431102	0.628489	0.973	10217	tags=20%, list=17%, signal=24%
KEGG_FC_GAMMA_R_MEDIATED_PHAGOCYTOSIS	KEGG_FC_GAMMA_R_MEDIATED_PHAGOCYTOSIS	Details ...	93	0.295359	1.03219	0.452941	0.621515	0.973	22155	tags=41%, list=38%, signal=66%
KEGG_TGF_BETA_SIGNALING_PATHWAY	KEGG_TGF_BETA_SIGNALING_PATHWAY	Details ...	85	0.290986	1.02812	0.455301	0.618934	0.973	13267	tags=27%, list=23%, signal=35%
KEGG_ONE_CARBON_POOL_BY_FOLATE	KEGG_ONE_CARBON_POOL_BY_FOLATE	Details ...	17	0.341758	1.02213	0.430303	0.620002	0.973	17214	tags=53%, list=29%, signal=75%
KEGG_CYTOSOLIC_DNA_SENSING_PATHWAY	KEGG_CYTOSOLIC_DNA_SENSING_PATHWAY	Details ...	53	0.334225	1.02168	0.427466	0.612521	0.973	29487	tags=62%, list=51%, signal=126%
KEGG_NEUROACTIVE_LIGAND_RECEPTOR_INTERACTION	KEGG_NEUROACTIVE_LIGAND_RECEPTOR_INTERACTION	Details ...	271	0.323231	1.01081	0.437768	0.622467	0.975	7683	tags=22%, list=13%, signal=25%
KEGG_VALINE_LEUCINE_AND_ISOLEUCINE_BIOSYNTHESIS	KEGG_VALINE_LEUCINE_AND_ISOLEUCINE_BIOSYNTHESIS	Details ...	8	0.420684	0.991757	0.477642	0.643482	0.978	20197	tags=50%, list=35%, signal=76%
KEGG_SELENOAMINO_ACID_METABOLISM	KEGG_SELENOAMINO_ACID_METABOLISM	Details ...	24	0.298807	0.985633	0.46748	0.645598	0.978	26300	tags=58%, list=45%, signal=106%
KEGG_OXIDATIVE_PHOSPHORYLATION	KEGG_OXIDATIVE_PHOSPHORYLATION	Details ...	115	0.247333	0.96384	0.512295	0.673367	0.985	31066	tags=59%, list=53%, signal=126%
KEGG_LYSOSOME	KEGG_LYSOSOME	Details ...	121	0.252006	0.960217	0.50101	0.671052	0.986	13035	tags=17%, list=22%, signal=22%
KEGG_VEGF_SIGNALING_PATHWAY	KEGG_VEGF_SIGNALING_PATHWAY	Details ...	76	0.240595	0.955822	0.515748	0.669887	0.986	13556	tags=22%, list=23%, signal=29%
KEGG_ADHERENS_JUNCTION	KEGG_ADHERENS_JUNCTION	Details ...	68	0.263643	0.950423	0.509317	0.670867	0.986	21179	tags=43%, list=36%, signal=67%
KEGG_N_GLYCAN_BIOSYNTHESIS	KEGG_N_GLYCAN_BIOSYNTHESIS	Details ...	46	0.285756	0.938897	0.529293	0.681596	0.987	27634	tags=59%, list=47%, signal=111%
KEGG_PURINE_METABOLISM	KEGG_PURINE_METABOLISM	Details ...	154	0.227355	0.938649	0.540275	0.674009	0.987	22730	tags=46%, list=39%, signal=75%
KEGG_CITRATE_CYCLE_TCA_CYCLE	KEGG_CITRATE_CYCLE_TCA_CYCLE	Details ...	31	0.307029	0.935682	0.535922	0.670439	0.987	25016	tags=52%, list=43%, signal=90%
KEGG_GLUTATHIONE_METABOLISM	KEGG_GLUTATHIONE_METABOLISM	Details ...	49	0.274181	0.933457	0.502024	0.666594	0.987	19900	tags=35%, list=34%, signal=53%
KEGG_REGULATION_OF_ACTIN_CYTOSKELETON	KEGG_REGULATION_OF_ACTIN_CYTOSKELETON	Details ...	212	0.237243	0.925366	0.526423	0.671224	0.988	10188	tags=17%, list=17%, signal=21%
KEGG_ALPHA_LINOLENIC_ACID_METABOLISM	KEGG_ALPHA_LINOLENIC_ACID_METABOLISM	Details ...	19	0.335682	0.922809	0.577083	0.667523	0.988	14	tags=5%, list=0%, signal=5%
KEGG_OTHER_GLYCAN_DEGRADATION	KEGG_OTHER_GLYCAN_DEGRADATION	Details ...	16	0.328029	0.922509	0.566265	0.66048	0.988	625	tags=6%, list=1%, signal=6%
KEGG_GLYCOSPHINGOLIPID_BIOSYNTHESIS_GLOBO_SERIES	KEGG_GLYCOSPHINGOLIPID_BIOSYNTHESIS_GLOBO_SERIES	Details ...	14	0.332646	0.910082	0.576065	0.673264	0.989	4611	tags=14%, list=8%, signal=16%
KEGG_JAK_STAT_SIGNALING_PATHWAY	KEGG_JAK_STAT_SIGNALING_PATHWAY	Details ...	155	0.279783	0.908879	0.548	0.667779	0.989	12139	tags=19%, list=21%, signal=24%
KEGG_ARACHIDONIC_ACID_METABOLISM	KEGG_ARACHIDONIC_ACID_METABOLISM	Details ...	58	0.293575	0.900745	0.588727	0.673249	0.991	16225	tags=34%, list=28%, signal=48%
KEGG_TIGHT_JUNCTION	KEGG_TIGHT_JUNCTION	Details ...	129	0.225517	0.896547	0.563147	0.672063	0.992	15531	tags=28%, list=27%, signal=38%
KEGG_RIBOSOME	KEGG_RIBOSOME	Details ...	88	0.331644	0.872353	0.599609	0.702272	0.993	34643	tags=83%, list=59%, signal=204%
KEGG_TAURINE_AND_HYPOTAURINE_METABOLISM	KEGG_TAURINE_AND_HYPOTAURINE_METABOLISM	Details ...	10	0.341936	0.870773	0.634855	0.697857	0.993	22429	tags=60%, list=38%, signal=97%
KEGG_MAPK_SIGNALING_PATHWAY	KEGG_MAPK_SIGNALING_PATHWAY	Details ...	266	0.202271	0.851826	0.568589	0.720264	0.993	10038	tags=15%, list=17%, signal=18%
KEGG_PARKINSONS_DISEASE	KEGG_PARKINSONS_DISEASE	Details ...	113	0.205879	0.838978	0.572008	0.734006	0.997	33024	tags=62%, list=57%, signal=142%
KEGG_INOSITOL_PHOSPHATE_METABOLISM	KEGG_INOSITOL_PHOSPHATE_METABOLISM	Details ...	54	0.224393	0.836889	0.624254	0.729955	0.997	3263	tags=7%, list=6%, signal=8%
KEGG_LINOLEIC_ACID_METABOLISM	KEGG_LINOLEIC_ACID_METABOLISM	Details ...	29	0.318338	0.835131	0.645833	0.725048	0.997	2393	tags=10%, list=4%, signal=11%
KEGG_NON_SMALL_CELL_LUNG_CANCER	KEGG_NON_SMALL_CELL_LUNG_CANCER		54	0.218718	0.830534	0.617261	0.72546	0.997	10217	tags=17%, list=17%, signal=20%
KEGG_ENDOMETRIAL_CANCER	KEGG_ENDOMETRIAL_CANCER		52	0.22782	0.828618	0.612205	0.721827	0.997	28868	tags=54%, list=49%, signal=106%
KEGG_THYROID_CANCER	KEGG_THYROID_CANCER		29	0.243962	0.826751	0.658635	0.717499	0.997	23381	tags=55%, list=40%, signal=92%
KEGG_NATURAL_KILLER_CELL_MEDIATED_CYTOTOXICITY	KEGG_NATURAL_KILLER_CELL_MEDIATED_CYTOTOXICITY		132	0.282719	0.824666	0.659274	0.713698	0.997	1810	tags=7%, list=3%, signal=7%
KEGG_PRION_DISEASES	KEGG_PRION_DISEASES		35	0.27552	0.820559	0.642857	0.7132	0.997	3866	tags=11%, list=7%, signal=12%
KEGG_CYTOKINE_CYTOKINE_RECEPTOR_INTERACTION	KEGG_CYTOKINE_CYTOKINE_RECEPTOR_INTERACTION		262	0.29712	0.819808	0.665323	0.707706	0.997	10013	tags=21%, list=17%, signal=25%
KEGG_CALCIUM_SIGNALING_PATHWAY	KEGG_CALCIUM_SIGNALING_PATHWAY		177	0.240671	0.818359	0.648485	0.703325	0.997	5340	tags=12%, list=9%, signal=13%
KEGG_INSULIN_SIGNALING_PATHWAY	KEGG_INSULIN_SIGNALING_PATHWAY		137	0.184422	0.816213	0.652977	0.699721	0.997	26555	tags=46%, list=45%, signal=84%
KEGG_TASTE_TRANSDUCTION	KEGG_TASTE_TRANSDUCTION		51	0.276767	0.816017	0.698947	0.693582	0.997	9407	tags=20%, list=16%, signal=23%
KEGG_HUNTINGTONS_DISEASE	KEGG_HUNTINGTONS_DISEASE		167	0.180758	0.813185	0.628968	0.691379	0.997	31066	tags=59%, list=53%, signal=125%
KEGG_FOCAL_ADHESION	KEGG_FOCAL_ADHESION		197	0.233442	0.812365	0.602386	0.686321	0.997	10339	tags=17%, list=18%, signal=21%
KEGG_ARRHYTHMOGENIC_RIGHT_VENTRICULAR_CARDIOMYOPATHY_ARVC	KEGG_ARRHYTHMOGENIC_RIGHT_VENTRICULAR_CARDIOMYOPATHY_ARVC		74	0.264707	0.809809	0.608871	0.68437	0.997	9341	tags=19%, list=16%, signal=22%
KEGG_MELANOMA	KEGG_MELANOMA		71	0.242217	0.807279	0.621457	0.681556	0.997	10217	tags=20%, list=17%, signal=24%
KEGG_TOLL_LIKE_RECEPTOR_SIGNALING_PATHWAY	KEGG_TOLL_LIKE_RECEPTOR_SIGNALING_PATHWAY		102	0.252646	0.80377	0.639764	0.679881	0.997	21420	tags=38%, list=37%, signal=60%
KEGG_GLYCOSAMINOGLYCAN_BIOSYNTHESIS_KERATAN_SULFATE	KEGG_GLYCOSAMINOGLYCAN_BIOSYNTHESIS_KERATAN_SULFATE		15	0.277299	0.744886	0.739316	0.759169	0.998	29996	tags=53%, list=51%, signal=110%
KEGG_REGULATION_OF_AUTOPHAGY	KEGG_REGULATION_OF_AUTOPHAGY		34	0.223473	0.741859	0.726755	0.756907	0.998	33835	tags=65%, list=58%, signal=154%
KEGG_PROSTATE_CANCER	KEGG_PROSTATE_CANCER		89	0.194001	0.740821	0.690763	0.752008	0.998	12057	tags=18%, list=21%, signal=23%
KEGG_VIBRIO_CHOLERAE_INFECTION	KEGG_VIBRIO_CHOLERAE_INFECTION		53	0.189567	0.733407	0.719192	0.756797	0.998	2133	tags=8%, list=4%, signal=8%
KEGG_APOPTOSIS	KEGG_APOPTOSIS		87	0.197404	0.727443	0.709234	0.759093	0.998	28207	tags=45%, list=48%, signal=87%
KEGG_MTOR_SIGNALING_PATHWAY	KEGG_MTOR_SIGNALING_PATHWAY		51	0.185531	0.715018	0.788423	0.770965	0.998	31084	tags=71%, list=53%, signal=151%
KEGG_LEUKOCYTE_TRANSENDOTHELIAL_MIGRATION	KEGG_LEUKOCYTE_TRANSENDOTHELIAL_MIGRATION		115	0.199802	0.693817	0.7666	0.793116	0.998	13446	tags=20%, list=23%, signal=26%
KEGG_T_CELL_RECEPTOR_SIGNALING_PATHWAY	KEGG_T_CELL_RECEPTOR_SIGNALING_PATHWAY		107	0.211946	0.674106	0.750965	0.811929	0.998	28677	tags=55%, list=49%, signal=108%
KEGG_ACUTE_MYELOID_LEUKEMIA	KEGG_ACUTE_MYELOID_LEUKEMIA		57	0.182566	0.669503	0.789474	0.811251	0.998	28868	tags=58%, list=49%, signal=114%
KEGG_HEMATOPOIETIC_CELL_LINEAGE	KEGG_HEMATOPOIETIC_CELL_LINEAGE		85	0.267507	0.651374	0.810976	0.829074	1	9341	tags=18%, list=16%, signal=21%
KEGG_VALINE_LEUCINE_AND_ISOLEUCINE_DEGRADATION	KEGG_VALINE_LEUCINE_AND_ISOLEUCINE_DEGRADATION		43	0.184456	0.651098	0.814961	0.822794	1	16863	tags=21%, list=29%, signal=29%
KEGG_CHEMOKINE_SIGNALING_PATHWAY	KEGG_CHEMOKINE_SIGNALING_PATHWAY		185	0.204242	0.646188	0.794059	0.822376	1	15928	tags=26%, list=27%, signal=36%
KEGG_NON_HOMOLOGOUS_END_JOINING	KEGG_NON_HOMOLOGOUS_END_JOINING		12	0.238674	0.627218	0.920949	0.83772	1	32512	tags=83%, list=56%, signal=188%
KEGG_GLYCOSPHINGOLIPID_BIOSYNTHESIS_GANGLIO_SERIES	KEGG_GLYCOSPHINGOLIPID_BIOSYNTHESIS_GANGLIO_SERIES		15	0.218199	0.595722	0.912955	0.865615	1	8005	tags=13%, list=14%, signal=15%
KEGG_GRAFT_VERSUS_HOST_DISEASE	KEGG_GRAFT_VERSUS_HOST_DISEASE		37	0.240006	0.485681	0.871287	0.953041	1	943	tags=5%, list=2%, signal=5%

## Sheet: gsea_report_for_L_KRTDAP
NAME	GS<br> follow link to MSigDB	GS DETAILS	SIZE	ES	NES	NOM p-val	FDR q-val	FWER p-val	RANK AT MAX	LEADING EDGE
KEGG_STARCH_AND_SUCROSE_METABOLISM	KEGG_STARCH_AND_SUCROSE_METABOLISM	Details ...	52	-0.436372	-1.3959	0.122568	1	0.807	7020	tags=40%, list=12%, signal=46%
KEGG_ASCORBATE_AND_ALDARATE_METABOLISM	KEGG_ASCORBATE_AND_ALDARATE_METABOLISM	Details ...	25	-0.566996	-1.35851	0.174	1	0.844	6865	tags=56%, list=12%, signal=63%
KEGG_FATTY_ACID_METABOLISM	KEGG_FATTY_ACID_METABOLISM	Details ...	42	-0.384138	-1.31489	0.205703	1	0.877	5255	tags=19%, list=9%, signal=21%
KEGG_TYROSINE_METABOLISM	KEGG_TYROSINE_METABOLISM	Details ...	40	-0.424703	-1.31179	0.174257	1	0.879	4714	tags=30%, list=8%, signal=33%
KEGG_PROXIMAL_TUBULE_BICARBONATE_RECLAMATION	KEGG_PROXIMAL_TUBULE_BICARBONATE_RECLAMATION	Details ...	23	-0.452958	-1.26101	0.195609	1	0.907	2312	tags=35%, list=4%, signal=36%
KEGG_ABC_TRANSPORTERS	KEGG_ABC_TRANSPORTERS	Details ...	44	-0.396778	-1.25849	0.211462	1	0.908	4826	tags=34%, list=8%, signal=37%
KEGG_RENIN_ANGIOTENSIN_SYSTEM	KEGG_RENIN_ANGIOTENSIN_SYSTEM	Details ...	17	-0.517754	-1.24193	0.237525	1	0.918	3268	tags=35%, list=6%, signal=37%
KEGG_ALDOSTERONE_REGULATED_SODIUM_REABSORPTION	KEGG_ALDOSTERONE_REGULATED_SODIUM_REABSORPTION	Details ...	42	-0.374963	-1.23073	0.230616	1	0.922	6657	tags=36%, list=11%, signal=40%
KEGG_COMPLEMENT_AND_COAGULATION_CASCADES	KEGG_COMPLEMENT_AND_COAGULATION_CASCADES	Details ...	69	-0.468145	-1.22756	0.267717	1	0.923	5043	tags=39%, list=9%, signal=43%
KEGG_DRUG_METABOLISM_CYTOCHROME_P450	KEGG_DRUG_METABOLISM_CYTOCHROME_P450	Details ...	71	-0.424773	-1.17061	0.299413	1	0.943	7713	tags=52%, list=13%, signal=60%
KEGG_PENTOSE_AND_GLUCURONATE_INTERCONVERSIONS	KEGG_PENTOSE_AND_GLUCURONATE_INTERCONVERSIONS	Details ...	28	-0.477564	-1.16747	0.335317	1	0.944	6865	tags=50%, list=12%, signal=57%
KEGG_PPAR_SIGNALING_PATHWAY	KEGG_PPAR_SIGNALING_PATHWAY	Details ...	69	-0.339297	-1.16474	0.284294	1	0.945	3870	tags=25%, list=7%, signal=26%
KEGG_PORPHYRIN_AND_CHLOROPHYLL_METABOLISM	KEGG_PORPHYRIN_AND_CHLOROPHYLL_METABOLISM	Details ...	40	-0.394758	-1.14866	0.338645	1	0.948	7084	tags=38%, list=12%, signal=43%
KEGG_CARDIAC_MUSCLE_CONTRACTION	KEGG_CARDIAC_MUSCLE_CONTRACTION	Details ...	78	-0.336288	-1.12767	0.32882	1	0.951	2715	tags=18%, list=5%, signal=19%
KEGG_ASTHMA	KEGG_ASTHMA	Details ...	28	-0.497918	-1.08964	0.416667	1	0.958	7953	tags=50%, list=14%, signal=58%
KEGG_INTESTINAL_IMMUNE_NETWORK_FOR_IGA_PRODUCTION	KEGG_INTESTINAL_IMMUNE_NETWORK_FOR_IGA_PRODUCTION	Details ...	46	-0.474377	-1.06743	0.431138	1	0.966	8244	tags=48%, list=14%, signal=56%
KEGG_GLYCOLYSIS_GLUCONEOGENESIS	KEGG_GLYCOLYSIS_GLUCONEOGENESIS	Details ...	62	-0.274092	-1.06582	0.385375	1	0.968	1208	tags=15%, list=2%, signal=15%
KEGG_VASCULAR_SMOOTH_MUSCLE_CONTRACTION	KEGG_VASCULAR_SMOOTH_MUSCLE_CONTRACTION	Details ...	112	-0.299373	-1.05146	0.395669	1	0.971	5881	tags=32%, list=10%, signal=36%
KEGG_METABOLISM_OF_XENOBIOTICS_BY_CYTOCHROME_P450	KEGG_METABOLISM_OF_XENOBIOTICS_BY_CYTOCHROME_P450	Details ...	69	-0.3973	-1.05012	0.407555	1	0.972	7713	tags=46%, list=13%, signal=53%
KEGG_STEROID_HORMONE_BIOSYNTHESIS	KEGG_STEROID_HORMONE_BIOSYNTHESIS	Details ...	55	-0.363783	-1.02868	0.427466	1	0.978	6865	tags=44%, list=12%, signal=49%
KEGG_VASOPRESSIN_REGULATED_WATER_REABSORPTION	KEGG_VASOPRESSIN_REGULATED_WATER_REABSORPTION	Details ...	44	-0.259592	-1.00103	0.446602	1	0.979	4137	tags=16%, list=7%, signal=17%
KEGG_HYPERTROPHIC_CARDIOMYOPATHY_HCM	KEGG_HYPERTROPHIC_CARDIOMYOPATHY_HCM	Details ...	83	-0.332168	-0.997081	0.458252	1	0.979	7402	tags=30%, list=13%, signal=34%
KEGG_DILATED_CARDIOMYOPATHY	KEGG_DILATED_CARDIOMYOPATHY	Details ...	90	-0.323547	-0.974516	0.489279	1	0.983	6742	tags=28%, list=12%, signal=31%
KEGG_DRUG_METABOLISM_OTHER_ENZYMES	KEGG_DRUG_METABOLISM_OTHER_ENZYMES	Details ...	51	-0.310617	-0.95507	0.502901	1	0.984	7220	tags=41%, list=12%, signal=47%
KEGG_SYSTEMIC_LUPUS_ERYTHEMATOSUS	KEGG_SYSTEMIC_LUPUS_ERYTHEMATOSUS	Details ...	55	-0.417759	-0.941923	0.534517	1	0.985	8244	tags=42%, list=14%, signal=49%
KEGG_BUTANOATE_METABOLISM	KEGG_BUTANOATE_METABOLISM	Details ...	34	-0.269258	-0.937356	0.526	0.983689	0.986	772	tags=12%, list=1%, signal=12%
KEGG_RETINOL_METABOLISM	KEGG_RETINOL_METABOLISM	Details ...	64	-0.333322	-0.93111	0.534654	0.962275	0.986	4845	tags=34%, list=8%, signal=37%
KEGG_ADIPOCYTOKINE_SIGNALING_PATHWAY	KEGG_ADIPOCYTOKINE_SIGNALING_PATHWAY	Details ...	67	-0.244095	-0.925863	0.523529	0.93972	0.986	3622	tags=13%, list=6%, signal=14%
KEGG_HISTIDINE_METABOLISM	KEGG_HISTIDINE_METABOLISM	Details ...	28	-0.305041	-0.906361	0.591255	0.950022	0.992	796	tags=14%, list=1%, signal=14%
KEGG_PRIMARY_BILE_ACID_BIOSYNTHESIS	KEGG_PRIMARY_BILE_ACID_BIOSYNTHESIS	Details ...	16	-0.364467	-0.905728	0.544922	0.919674	0.992	3870	tags=25%, list=7%, signal=27%
KEGG_ALLOGRAFT_REJECTION	KEGG_ALLOGRAFT_REJECTION	Details ...	35	-0.443752	-0.893615	0.591919	0.916037	0.993	8244	tags=43%, list=14%, signal=50%
KEGG_ETHER_LIPID_METABOLISM	KEGG_ETHER_LIPID_METABOLISM	Details ...	30	-0.269143	-0.869344	0.646154	0.937654	0.993	6466	tags=37%, list=11%, signal=41%
KEGG_GLYCEROPHOSPHOLIPID_METABOLISM	KEGG_GLYCEROPHOSPHOLIPID_METABOLISM	Details ...	72	-0.211557	-0.866171	0.631373	0.91579	0.993	7761	tags=26%, list=13%, signal=30%
KEGG_GLYCINE_SERINE_AND_THREONINE_METABOLISM	KEGG_GLYCINE_SERINE_AND_THREONINE_METABOLISM	Details ...	31	-0.285502	-0.819935	0.693837	0.983302	0.998	7462	tags=32%, list=13%, signal=37%
KEGG_ALANINE_ASPARTATE_AND_GLUTAMATE_METABOLISM	KEGG_ALANINE_ASPARTATE_AND_GLUTAMATE_METABOLISM	Details ...	30	-0.254532	-0.814091	0.67767	0.96697	0.998	46	tags=7%, list=0%, signal=7%
KEGG_PHENYLALANINE_METABOLISM	KEGG_PHENYLALANINE_METABOLISM	Details ...	17	-0.301676	-0.80671	0.714868	0.953394	0.998	1593	tags=18%, list=3%, signal=18%
KEGG_TYPE_II_DIABETES_MELLITUS	KEGG_TYPE_II_DIABETES_MELLITUS	Details ...	47	-0.240045	-0.806143	0.708661	0.928791	0.998	6485	tags=28%, list=11%, signal=31%
KEGG_AUTOIMMUNE_THYROID_DISEASE	KEGG_AUTOIMMUNE_THYROID_DISEASE	Details ...	50	-0.335262	-0.800011	0.656442	0.91702	0.998	9440	tags=38%, list=16%, signal=45%
KEGG_GLYCOSAMINOGLYCAN_BIOSYNTHESIS_HEPARAN_SULFATE	KEGG_GLYCOSAMINOGLYCAN_BIOSYNTHESIS_HEPARAN_SULFATE	Details ...	26	-0.257494	-0.796337	0.710372	0.900207	0.998	5024	tags=23%, list=9%, signal=25%
KEGG_PYRUVATE_METABOLISM	KEGG_PYRUVATE_METABOLISM	Details ...	40	-0.209095	-0.79576	0.731006	0.878606	0.998	923	tags=8%, list=2%, signal=8%
KEGG_RIBOFLAVIN_METABOLISM	KEGG_RIBOFLAVIN_METABOLISM	Details ...	14	-0.282602	-0.791582	0.721311	0.864223	0.998	1684	tags=14%, list=3%, signal=15%
KEGG_CELL_ADHESION_MOLECULES_CAMS	KEGG_CELL_ADHESION_MOLECULES_CAMS	Details ...	128	-0.288409	-0.788624	0.675299	0.848757	0.998	8355	tags=36%, list=14%, signal=42%
KEGG_PEROXISOME	KEGG_PEROXISOME	Details ...	78	-0.194388	-0.772844	0.691235	0.855267	0.998	5460	tags=12%, list=9%, signal=13%
KEGG_CIRCADIAN_RHYTHM_MAMMAL	KEGG_CIRCADIAN_RHYTHM_MAMMAL	Details ...	13	-0.28906	-0.749451	0.745418	0.873955	0.998	320	tags=8%, list=1%, signal=8%
KEGG_PANTOTHENATE_AND_COA_BIOSYNTHESIS	KEGG_PANTOTHENATE_AND_COA_BIOSYNTHESIS	Details ...	16	-0.288622	-0.740114	0.728543	0.869687	0.999	1880	tags=19%, list=3%, signal=19%
KEGG_FC_EPSILON_RI_SIGNALING_PATHWAY	KEGG_FC_EPSILON_RI_SIGNALING_PATHWAY	Details ...	79	-0.202046	-0.737359	0.732365	0.854975	0.999	7372	tags=28%, list=13%, signal=32%
KEGG_ANTIGEN_PROCESSING_AND_PRESENTATION	KEGG_ANTIGEN_PROCESSING_AND_PRESENTATION	Details ...	81	-0.268829	-0.73057	0.703407	0.847799	0.999	8237	tags=26%, list=14%, signal=30%
KEGG_PROPANOATE_METABOLISM	KEGG_PROPANOATE_METABOLISM	Details ...	32	-0.219913	-0.729546	0.752599	0.831928	0.999	6531	tags=16%, list=11%, signal=18%
KEGG_BETA_ALANINE_METABOLISM	KEGG_BETA_ALANINE_METABOLISM	Details ...	22	-0.227164	-0.718527	0.826962	0.831985	1	45128	tags=100%, list=77%, signal=440%
KEGG_TRYPTOPHAN_METABOLISM	KEGG_TRYPTOPHAN_METABOLISM	Details ...	39	-0.222741	-0.713343	0.841797	0.82267	1	5255	tags=15%, list=9%, signal=17%
KEGG_NICOTINATE_AND_NICOTINAMIDE_METABOLISM	KEGG_NICOTINATE_AND_NICOTINAMIDE_METABOLISM	Details ...	24	-0.241572	-0.672267	0.822485	0.864377	1	4076	tags=17%, list=7%, signal=18%
KEGG_VIRAL_MYOCARDITIS	KEGG_VIRAL_MYOCARDITIS	Details ...	68	-0.236138	-0.64666	0.753372	0.88143	1	8244	tags=25%, list=14%, signal=29%
KEGG_PENTOSE_PHOSPHATE_PATHWAY	KEGG_PENTOSE_PHOSPHATE_PATHWAY	Details ...	27	-0.191469	-0.622337	0.881148	0.895676	1	898	tags=7%, list=2%, signal=8%
KEGG_TYPE_I_DIABETES_MELLITUS	KEGG_TYPE_I_DIABETES_MELLITUS	Details ...	41	-0.259824	-0.580486	0.829659	0.926072	1	8244	tags=34%, list=14%, signal=40%
KEGG_LEISHMANIA_INFECTION	KEGG_LEISHMANIA_INFECTION	Details ...	70	-0.216549	-0.54498	0.836032	0.942556	1	7953	tags=30%, list=14%, signal=35%
KEGG_B_CELL_RECEPTOR_SIGNALING_PATHWAY	KEGG_B_CELL_RECEPTOR_SIGNALING_PATHWAY	Details ...	75	-0.143178	-0.463027	0.912955	0.982548	1	9421	tags=25%, list=16%, signal=30%
KEGG_PRIMARY_IMMUNODEFICIENCY	KEGG_PRIMARY_IMMUNODEFICIENCY	Details ...	35	-0.20197	-0.435941	0.92986	0.97708	1	11472	tags=43%, list=20%, signal=53%

[truncated: 6 more sheets: gsea_report_for_H_POU3F3, gsea_report_for_L_POU3F3, gsea_report_for_H_SLCO4A1, gsea_report_for_L_SLCO4A1, gsea_report_for_H_ZC3H3, gsea_report_for_L_ZC3H3]
